# Supplementary material for: Crystal structure of 3-carbamo­thio­yl­pyridinium thio­cyanate
Source: Acta Crystallogr E Crystallogr Commun. 2015 Jan 1;71(Pt 1):o30–1. doi: 10.1107/S2056989014026437 (PMC4331844; doi:10.1107/S2056989014026437)
Supplement: Supplementary file 1 [file e-71-00o30-sup1.cif]

##############################################################################
#                                                                            #
# This CIF contains the data in a paper accepted for publication in          #
# Acta Crystallographica Section E. It conforms to the requirements of       #
# Notes for Authors for Acta Crystallographica Section E, and has been       #
# peer reviewed under the auspices of the IUCr Commission on Journals.       #
#                                                                            #
# Full details of the Crystallographic Information File format               #
# are given in the paper "The Crystallographic Information File (CIF):       #
# a New Standard Archive File for Crystallography" by S. R. Hall, F. H.      #
# Allen and I. D. Brown [Acta Cryst. (1991), A47, 655-685].                  #
#                                                                            #
# The current version of the core CIF dictionary is obtainable from          #
# ftp://ftp.iucr.org/pub/cif_core.dic.                                       #
#                                                                            #
# Software is freely available for graphical display of the structure(s)     #
# in this CIF. For information consult the CIF software page                 #
# http://www.iucr.org/resources/cif/software.                                #
#                                                                            #
# This file may be used for bona fide research purposes within the           #
# scientific community so long as proper attribution is given to the journal # 
# article from which it was obtained.                                        #
#                                                                            #
##############################################################################
data_I
_audit_creation_method     'WinGX routine CIF_UPDATE'
_audit_conform_dict_name     cif_core.dic
_audit_conform_dict_version     2.3
_journal_date_recd_electronic     2014-11-29
_journal_date_accepted     2014-12-01
_journal_name_full     'Acta Crystallographica, Section E'
_journal_year     2015
_journal_volume     71
_journal_issue      1
_journal_page_first     o30
_journal_page_last     o31
_journal_paper_category     HO
_journal_paper_doi     10.1107/S2056989014026437
_journal_coeditor_code     BQ2397
_publ_contact_author_name     'Sofiane, Bouacida'
_publ_contact_author_address
;
D\'epartement Sciences de la mati\`ere,
Facult\'e des sciences exactes et
sciences de la nature et de la vie,
Universit\'e Oum El Bouaghi,
Algeria
;
_publ_contact_author_email     bouacida_sofiane@yahoo.fr
_publ_contact_author_fax     '00 (213) 31 81 88 16'
_publ_contact_author_phone     '00 (213) 774 45 27 14'
_publ_section_title
;
Crystal structure of 3-carbamothioylpyridinium thiocyanate
;
loop_
    _publ_author_name
    _publ_author_footnote
    _publ_author_address
    'Hasna Bouchareb'
;
;
;\
Unit\'e de Recherche de Chimie de l'Environnement \
et Mol\'eculaire Structurale, CHEMS, Universit\'e Constantine 1
25000 Algeria
;
    'Mhamed Boudraa'
;
;
;\
Unit\'e de Recherche de Chimie de l'Environnement \
et Mol\'eculaire Structurale, CHEMS, Universit\'e Constantine 1
25000 Algeria
;
    'Sofiane Bouacida' .
;\
Unit\'e de Recherche de Chimie de l'Environnement \
et Mol\'eculaire Structurale, CHEMS, Universit\'e Constantine 1
25000 Algeria
D\'epartement Sciences de la Mati\`ere,
Facult\'e des Sciences Exactes et \
Sciences de la Nature et de la Vie,
Universit\'e Oum El Bouaghi,
Algeria
;
    'Hocine Merazig'
;
;
;\
Unit\'e de Recherche de Chimie de l'Environnement \
et Mol\'eculaire Structurale, CHEMS, Universit\'e Constantine 1
25000 Algeria
;
    'El Hossain Chtoun'
;
;
;
Universit\'e Abdelmalek Essaadi, Facult\'e des Sciences
BP 2121 M'Hannech II, 93002 T\'etouan,
Morroco
;
_database_code_depnum_ccdc_archive     'CCDC 1037011'
_chemical_name_systematic
;
3-Carbamothioylpyridinium thiocyanate
;
_chemical_formula_moiety     'C6 H7 N2 S +, C N S -'
_chemical_formula_sum     'C7 H7 N3 S2'
_chemical_formula_iupac     'C6 H7 N2 S +, C N S -'
_chemical_formula_weight     197.28
_space_group_crystal_system     monoclinic
_space_group_name_H-M_alt     'P 21/n'
_space_group_name_Hall     '-P 2yn'
loop_
    _space_group_symop_operation_xyz
    'x, y, z'
    '-x+1/2, y+1/2, -z+1/2'
    '-x, -y, -z'
    'x-1/2, -y-1/2, z-1/2'
_cell_length_a     7.2495(2)
_cell_length_b     9.3759(3)
_cell_length_c     13.5949(3)
_cell_angle_alpha     90
_cell_angle_beta     94.4540(10)
_cell_angle_gamma     90
_cell_volume     921.26(4)
_cell_formula_units_Z     4
_cell_measurement_reflns_used     5267
_cell_measurement_theta_min     2.64
_cell_measurement_theta_max     32.12
_cell_measurement_temperature     295(2)
_exptl_crystal_description     prism
_exptl_crystal_colour     colorless
_exptl_crystal_size_max     0.2
_exptl_crystal_size_mid     0.16
_exptl_crystal_size_min     0.1
_exptl_crystal_density_diffrn     1.422
_exptl_crystal_density_method     'not measured'
_exptl_crystal_F_000     408
_exptl_absorpt_coefficient_mu     0.524
_exptl_absorpt_correction_type     multi-scan
_exptl_absorpt_process_details
;
(SADABS; Sheldrick, 2002)
;
_exptl_absorpt_correction_T_min     0.6786
_exptl_absorpt_correction_T_max     0.7464
_exptl_special_details     ?
_diffrn_ambient_temperature     295(2)
_diffrn_radiation_type     'MoK\a'
_diffrn_radiation_wavelength     0.71073
_diffrn_radiation_source     'sealed tube'
_diffrn_radiation_monochromator     'graphite'
_diffrn_measurement_device_type     'Bruker APEXII'
_diffrn_measurement_method     '\f and \w scans'
_diffrn_reflns_number     12686
_diffrn_reflns_av_R_equivalents     0.0233
_diffrn_reflns_theta_min     2.64
_diffrn_reflns_theta_max     32.53
_diffrn_reflns_theta_full     25
_diffrn_measured_fraction_theta_max     0.996
_diffrn_measured_fraction_theta_full     0.997
_diffrn_reflns_limit_h_min     -10
_diffrn_reflns_limit_h_max     10
_diffrn_reflns_limit_k_min     -14
_diffrn_reflns_limit_k_max     14
_diffrn_reflns_limit_l_min     -20
_diffrn_reflns_limit_l_max     20
_refine_special_details
;
Refinement of <i>F</i>^2^ against ALL reflections. The weighted <i>R</i>-factor
<i>wR</i> and goodness of fit <i>S</i> are based on <i>F</i>^2^, conventional
<i>R</i>-factors <i>R</i> are based on <i>F</i>, with <i>F</i> set to zero for
negative <i>F</i>^2^. The threshold expression of <i>F</i>^2^ >
\s(<i>F</i>^2^) is used only for calculating <i>R</i>-factors(gt) <i>etc</i>.
and is not relevant to the choice of reflections for refinement.
<i>R</i>-factors based on <i>F</i>^2^ are statistically about twice as large
as those based on <i>F</i>, and <i>R</i>- factors based on ALL data will be
even larger.
;
_reflns_number_total     3313
_reflns_number_gt     2563
_reflns_threshold_expression     I>2sigma(I)
_refine_ls_structure_factor_coef     Fsqd
_refine_ls_matrix_type     full
_refine_ls_R_factor_all     0.0577
_refine_ls_R_factor_gt     0.0451
_refine_ls_wR_factor_gt     0.1299
_refine_ls_wR_factor_ref     0.1396
_refine_ls_goodness_of_fit_ref     1.041
_refine_ls_restrained_S_all     1.041
_refine_ls_number_reflns     3313
_refine_ls_number_parameters     109
_refine_ls_number_restraints     0
_refine_ls_hydrogen_treatment     constr
_refine_ls_weighting_scheme     calc
_refine_ls_weighting_details
         'calc w=1/[\s^2^(Fo^2^)+(0.0808P)^2^+0.1946P] where P=(Fo^2^+2Fc^2^)/3'
_atom_sites_solution_hydrogens     geom
_atom_sites_solution_primary     direct
_atom_sites_solution_secondary     difmap
_refine_ls_shift/su_max     0
_refine_ls_shift/su_mean     0
_refine_diff_density_max     0.575
_refine_diff_density_min     -0.264
_refine_ls_extinction_method     none
loop_
    _atom_type_symbol
    _atom_type_description
    _atom_type_scat_dispersion_real
    _atom_type_scat_dispersion_imag
    _atom_type_scat_source
    C C 0.0033 0.0016 'International Tables Vol C Tables 4.2.6.8 and 6.1.1.4'
    H H 0 0 'International Tables Vol C Tables 4.2.6.8 and 6.1.1.4'
    N N 0.0061 0.0033 'International Tables Vol C Tables 4.2.6.8 and 6.1.1.4'
    S S 0.1246 0.1234 'International Tables Vol C Tables 4.2.6.8 and 6.1.1.4'
_computing_data_collection
;
APEX2 (Bruker, 2011)
;
_computing_cell_refinement
;
SAINT (Bruker, 2011)
;
_computing_data_reduction
;
SAINT (Bruker, 2011)
;
_computing_structure_solution
;
SIR2002 (Burla <i>et al.</i>,  2005)
;
_computing_structure_refinement
;
SHELXL97 (Sheldrick, 2008)
;
_computing_molecular_graphics
;
ORTEP-3 for Windows (Farrugia, 2012) and DIAMOND (Brandenburg & Berndt,
2001)
;
_computing_publication_material
;
WinGX (Farrugia, 2012)
;
loop_
    _atom_site_type_symbol
    _atom_site_label
    _atom_site_fract_x
    _atom_site_fract_y
    _atom_site_fract_z
    _atom_site_U_iso_or_equiv
    _atom_site_adp_type
    _atom_site_calc_flag
    _atom_site_refinement_flags
    _atom_site_occupancy
    _atom_site_symmetry_multiplicity
    _atom_site_disorder_assembly
    _atom_site_disorder_group
    C C1 0.9430(2) 0.08889(15) 0.83615(10) 0.0351(3) Uani d . 1 1 . .
    C C2 0.91545(18) 0.13467(15) 0.73124(9) 0.0322(3) Uani d . 1 1 . .
    C C3 0.9619(2) 0.27153(17) 0.70337(11) 0.0401(3) Uani d . 1 1 . .
    H H3 1.0114 0.336 0.7503 0.048 Uiso calc R 1 1 . .
    C C4 0.9342(3) 0.3117(2) 0.60509(13) 0.0536(4) Uani d . 1 1 . .
    H H4 0.9675 0.4025 0.5854 0.064 Uiso calc R 1 1 . .
    C C5 0.8576(3) 0.2168(2) 0.53738(12) 0.0552(5) Uani d . 1 1 . .
    H H5 0.8365 0.2434 0.4716 0.066 Uiso calc R 1 1 . .
    C C6 0.8395(2) 0.04215(18) 0.65938(10) 0.0392(3) Uani d . 1 1 . .
    H H6 0.8072 -0.0501 0.6764 0.047 Uiso calc R 1 1 . .
    C C11 0.3607(2) 0.10281(16) 0.67580(11) 0.0383(3) Uani d . 1 1 . .
    N N1 0.9976(2) -0.04356(15) 0.85163(10) 0.0492(3) Uani d . 1 1 . .
    H H1A 1.0153 -0.0983 0.8025 0.059 Uiso calc R 1 1 . .
    H H1B 1.0156 -0.0754 0.9109 0.059 Uiso calc R 1 1 . .
    N N2 0.81305(19) 0.08559(17) 0.56595(9) 0.0464(3) Uani d . 1 1 . .
    H H2 0.7655 0.027 0.5224 0.056 Uiso calc R 1 1 . .
    N N11 0.3114(3) 0.0569(2) 0.59942(12) 0.0642(5) Uani d . 1 1 . .
    S S1 0.90233(7) 0.20284(5) 0.92615(3) 0.04789(14) Uani d . 1 1 . .
    S S11 0.43232(7) 0.16631(5) 0.78372(3) 0.04908(14) Uani d . 1 1 . .
loop_
    _atom_site_aniso_label
    _atom_site_aniso_U_11
    _atom_site_aniso_U_22
    _atom_site_aniso_U_33
    _atom_site_aniso_U_12
    _atom_site_aniso_U_13
    _atom_site_aniso_U_23
    C1 0.0405(7) 0.0356(6) 0.0286(5) -0.0036(5) -0.0012(5) -0.0032(5)
    C2 0.0340(6) 0.0364(6) 0.0257(5) 0.0005(5) 0.0004(4) -0.0029(4)
    C3 0.0481(8) 0.0358(7) 0.0358(6) 0.0008(6) -0.0001(6) -0.0007(5)
    C4 0.0724(12) 0.0460(9) 0.0427(8) 0.0019(8) 0.0056(8) 0.0102(7)
    C5 0.0638(11) 0.0713(12) 0.0299(7) 0.0139(9) 0.0000(7) 0.0074(7)
    C6 0.0421(7) 0.0435(7) 0.0316(6) -0.0039(6) 0.0007(5) -0.0066(5)
    C11 0.0440(7) 0.0352(7) 0.0356(6) 0.0024(6) 0.0029(5) 0.0006(5)
    N1 0.0781(10) 0.0370(7) 0.0323(6) 0.0049(7) 0.0022(6) 0.0002(5)
    N2 0.0484(7) 0.0609(9) 0.0286(5) 0.0024(6) -0.0043(5) -0.0102(5)
    N11 0.0865(12) 0.0625(10) 0.0419(7) 0.0034(9) -0.0070(7) -0.0116(7)
    S1 0.0704(3) 0.0440(2) 0.02793(18) 0.01027(18) -0.00476(16) -0.00570(13)
    S11 0.0598(3) 0.0521(3) 0.0344(2) -0.00810(19) -0.00268(16) -0.00319(15)
_geom_special_details
;
All e.s.d.'s (except the e.s.d. in the dihedral angle between two l.s. planes)
are estimated using the full covariance matrix. The cell e.s.d.'s are taken
into account individually in the estimation of e.s.d.'s in distances, angles
and torsion angles; correlations between e.s.d.'s in cell parameters are only
used when they are defined by crystal symmetry. An approximate (isotropic)
treatment of cell e.s.d.'s is used for estimating e.s.d.'s involving l.s.
planes.
;
loop_
    _geom_bond_atom_site_label_1
    _geom_bond_atom_site_label_2
    _geom_bond_site_symmetry_2
    _geom_bond_distance
    _geom_bond_publ_flag
    C1 N1 . 1.3154(19) ?
    C1 C2 . 1.4879(18) ?
    C1 S1 . 1.6677(14) ?
    C2 C3 . 1.387(2) ?
    C2 C6 . 1.3879(19) ?
    C3 C4 . 1.388(2) ?
    C3 H3 . 0.93 ?
    C4 C5 . 1.367(3) ?
    C4 H4 . 0.93 ?
    C5 N2 . 1.337(3) ?
    C5 H5 . 0.93 ?
    C6 N2 . 1.3334(19) ?
    C6 H6 . 0.93 ?
    C11 N11 . 1.155(2) ?
    C11 S11 . 1.6303(16) ?
    N1 H1A . 0.86 ?
    N1 H1B . 0.86 ?
    N2 H2 . 0.86 ?
loop_
    _geom_angle_atom_site_label_1
    _geom_angle_atom_site_label_2
    _geom_angle_atom_site_label_3
    _geom_angle_site_symmetry_1
    _geom_angle_site_symmetry_3
    _geom_angle
    _geom_angle_publ_flag
    N1 C1 C2 . . 116.23(12) ?
    N1 C1 S1 . . 123.75(11) ?
    C2 C1 S1 . . 120.02(11) ?
    C3 C2 C6 . . 118.52(13) ?
    C3 C2 C1 . . 120.76(12) ?
    C6 C2 C1 . . 120.71(13) ?
    C2 C3 C4 . . 119.60(15) ?
    C2 C3 H3 . . 120.2 ?
    C4 C3 H3 . . 120.2 ?
    C5 C4 C3 . . 119.51(17) ?
    C5 C4 H4 . . 120.2 ?
    C3 C4 H4 . . 120.2 ?
    N2 C5 C4 . . 119.88(15) ?
    N2 C5 H5 . . 120.1 ?
    C4 C5 H5 . . 120.1 ?
    N2 C6 C2 . . 119.97(15) ?
    N2 C6 H6 . . 120 ?
    C2 C6 H6 . . 120 ?
    N11 C11 S11 . . 179.35(17) ?
    C1 N1 H1A . . 120 ?
    C1 N1 H1B . . 120 ?
    H1A N1 H1B . . 120 ?
    C6 N2 C5 . . 122.51(14) ?
    C6 N2 H2 . . 118.7 ?
    C5 N2 H2 . . 118.7 ?
loop_
    _geom_torsion_atom_site_label_1
    _geom_torsion_atom_site_label_2
    _geom_torsion_atom_site_label_3
    _geom_torsion_atom_site_label_4
    _geom_torsion_site_symmetry_1
    _geom_torsion_site_symmetry_2
    _geom_torsion_site_symmetry_3
    _geom_torsion_site_symmetry_4
    _geom_torsion
    _geom_torsion_publ_flag
    N1 C1 C2 C3 . . . . -142.88(16) ?
    S1 C1 C2 C3 . . . . 37.84(19) ?
    N1 C1 C2 C6 . . . . 38.3(2) ?
    S1 C1 C2 C6 . . . . -140.98(13) ?
    C6 C2 C3 C4 . . . . -0.9(2) ?
    C1 C2 C3 C4 . . . . -179.75(15) ?
    C2 C3 C4 C5 . . . . 1.4(3) ?
    C3 C4 C5 N2 . . . . -1.1(3) ?
    C3 C2 C6 N2 . . . . 0.1(2) ?
    C1 C2 C6 N2 . . . . 178.93(13) ?
    C2 C6 N2 C5 . . . . 0.2(2) ?
    C4 C5 N2 C6 . . . . 0.3(3) ?
loop_
    _geom_hbond_atom_site_label_D
    _geom_hbond_atom_site_label_H
    _geom_hbond_atom_site_label_A
    _geom_hbond_site_symmetry_A
    _geom_hbond_distance_DH
    _geom_hbond_distance_HA
    _geom_hbond_distance_DA
    _geom_hbond_angle_DHA
    _geom_hbond_publ_flag
    N1 H1A S11 2_646 0.8600 2.5400 3.3450(15) 156.00 yes
    N1 H1B S1 3_757 0.8600 2.5500 3.3975(14) 171.00 yes
    N2 H2 N11 3_656 0.8600 1.8800 2.709(2) 162.00 yes
_iucr_refine_instructions_details
;
TITL import in P 21/n
CELL  0.71073   7.2495   9.3759  13.5949   90.000   94.454   90.000
ZERR     4.00   0.0002   0.0003   0.0003    0.000    0.001    0.000
LATT   1
SYMM  1/2 - X, 1/2 + Y, 1/2 - Z
SFAC  C    H    N    S
UNIT  28   28   12   8
MERG   2
FMAP   2
PLAN   25
ACTA    50.00
BOND   $H
CONF
L.S.   4
WGHT    0.080800    0.194600
FVAR       0.21637
C1    1    0.942970    0.088887    0.836146    11.00000    0.04054    0.03555 =
         0.02865   -0.00317   -0.00118   -0.00356
C2    1    0.915453    0.134669    0.731237    11.00000    0.03400    0.03643 =
         0.02573   -0.00288    0.00041    0.00046
C3    1    0.961934    0.271529    0.703369    11.00000    0.04814    0.03579 =
         0.03582   -0.00069   -0.00007    0.00078
AFIX  43
H3    2    1.011385    0.336000    0.750267    11.00000   -1.20000
AFIX   0
C4    1    0.934214    0.311691    0.605091    11.00000    0.07240    0.04600 =
         0.04266    0.01015    0.00560    0.00195
AFIX  43
H4    2    0.967504    0.402520    0.585436    11.00000   -1.20000
AFIX   0
C5    1    0.857609    0.216751    0.537383    11.00000    0.06376    0.07135 =
         0.02993    0.00737    0.00002    0.01394
AFIX  43
H5    2    0.836530    0.243362    0.471570    11.00000   -1.20000
AFIX   0
C6    1    0.839543    0.042155    0.659376    11.00000    0.04214    0.04349 =
         0.03158   -0.00664    0.00073   -0.00388
AFIX  43
H6    2    0.807165   -0.050088    0.676374    11.00000   -1.20000
AFIX   0
C11   1    0.360725    0.102807    0.675804    11.00000    0.04402    0.03523 =
         0.03557    0.00063    0.00290    0.00235
N1    3    0.997585   -0.043557    0.851631    11.00000    0.07811    0.03704 =
         0.03226    0.00019    0.00225    0.00487
AFIX  93
H1A   2    1.015323   -0.098263    0.802473    11.00000   -1.20000
H1B   2    1.015555   -0.075445    0.910914    11.00000   -1.20000
AFIX   0
N2    3    0.813054    0.085588    0.565950    11.00000    0.04844    0.06087 =
         0.02862   -0.01022   -0.00429    0.00241
AFIX  43
H2    2    0.765488    0.026977    0.522407    11.00000   -1.20000
AFIX   0
N11   3    0.311352    0.056883    0.599424    11.00000    0.08646    0.06245 =
         0.04193   -0.01163   -0.00699    0.00336
S1    4    0.902332    0.202837    0.926145    11.00000    0.07039    0.04401 =
         0.02793   -0.00570   -0.00476    0.01027
S11   4    0.432324    0.166312    0.783718    11.00000    0.05978    0.05212 =
         0.03435   -0.00319   -0.00268   -0.00810
HKLF 4
REM  import in P 21/n
REM R1 =  0.0451 for   2563 Fo > 4sig(Fo)  and  0.0577 for all   3313 data
REM    109 parameters refined using      0 restraints
END
WGHT      0.0807      0.1944
REM Highest difference peak  0.575,  deepest hole -0.264,  1-sigma level  0.073
Q1    1   0.3688  0.2249  0.7754  11.00000  0.05    0.57
Q2    1   0.9401  0.1993  0.7160  11.00000  0.05    0.50
Q3    1   0.8872  0.0899  0.6961  11.00000  0.05    0.49
Q4    1   0.4421  0.1662  0.7411  11.00000  0.05    0.45
Q5    1   0.9441  0.2915  0.6514  11.00000  0.05    0.45
Q6    1   0.9277  0.1111  0.7759  11.00000  0.05    0.43
Q7    1   0.9294  0.1390  0.8805  11.00000  0.05    0.39
Q8    1   0.8195  0.1508  0.5566  11.00000  0.05    0.38
Q9    1   0.8227  0.0614  0.6061  11.00000  0.05    0.38
Q10   1   0.4824  0.1778  0.8041  11.00000  0.05    0.37
Q11   1   0.9121  0.1537  0.9836  11.00000  0.05    0.35
Q12   1   0.3960  0.1055  0.7979  11.00000  0.05    0.33
Q13   1   0.3733  0.0621  0.6390  11.00000  0.05    0.32
Q14   1   0.9096  0.2526  0.5749  11.00000  0.05    0.31
Q15   1   0.4414  0.0550  0.7880  11.00000  0.05    0.27
Q16   1   0.9508  0.3473  0.6070  11.00000  0.05    0.27
Q17   1   0.2689  0.0935  0.5871  11.00000  0.05    0.24
Q18   1   0.9961  0.0346  0.8523  11.00000  0.05    0.24
Q19   1   0.9205  0.2571  0.8794  11.00000  0.05    0.21
Q20   1   0.2854  0.0482  0.5524  11.00000  0.05    0.18
Q21   1   1.0126  0.2884  0.7173  11.00000  0.05    0.16
Q22   1   0.8506 -0.0635  0.6522  11.00000  0.05    0.15
Q23   1   1.0099  0.5098  0.5243  11.00000  0.05    0.14
Q24   1   1.0357 -0.0606  0.8239  11.00000  0.05    0.14
Q25   1   1.0719  0.4016  0.5979  11.00000  0.05    0.14
;
