# Supplementary material for: Crystal structure of 3-carbamo­thio­yl­pyridinium thio­cyanate
Source: Acta Crystallogr E Crystallogr Commun. 2015 Jan 1;71(Pt 1):o30–1. doi: 10.1107/S2056989014026437 (PMC4331844; doi:10.1107/S2056989014026437)
Supplement: Supplementary file 2 [file e-71-00o30-Isup2.hkl]

#
# h,k,l, Fc-squared, Fo-squared, sigma(Fo-squared) and status flag
#
data_I
_shelx_title ' import in P 21/n'
_shelx_refln_list_code          4
_shelx_F_calc_maximum      132.14
_exptl_crystal_F_000       408.00
_reflns_d_resolution_high  0.6608
 
loop_
 _symmetry_equiv_pos_as_xyz
 'x, y, z'
 '-x+1/2, y+1/2, -z+1/2'
 '-x, -y, -z'
 'x-1/2, -y-1/2, z-1/2'
 
_cell_length_a     7.2495
_cell_length_b     9.3759
_cell_length_c    13.5949
_cell_angle_alpha  90.000
_cell_angle_beta   94.454
_cell_angle_gamma  90.000
 
_shelx_F_squared_multiplier     1.000
 
loop_
 _refln_index_h
 _refln_index_k
 _refln_index_l
 _refln_F_squared_calc
 _refln_F_squared_meas
 _refln_F_squared_sigma
 _refln_observed_status
   2   0   0     5802.97     6579.29    119.83 o
   4   0   0      820.34     1010.76     25.63 o
   6   0   0      164.21      192.46      6.41 o
   8   0   0      107.41      114.06      5.77 o
  10   0   0        2.57        6.84      2.35 o
   1   1   0     1189.48     1187.73      8.80 o
   3   1   0        1.10        3.33      0.43 o
   4   1   0     2043.92     2212.72     38.59 o
   5   1   0       36.17       33.64      1.66 o
   6   1   0       28.63       30.13      2.36 o
   7   1   0        4.12        4.39      0.97 o
   8   1   0       11.79       14.50      1.44 o
   9   1   0        0.00        0.54      1.49 o
  10   1   0        9.20       12.65      4.27 o
   0   2   0     1576.58     1823.84     47.95 o
   1   2   0      133.32      149.42      1.22 o
   2   2   0     1981.52     2319.06     16.74 o
   3   2   0       13.57        8.93      0.44 o
   4   2   0      507.71      530.32      6.15 o
   5   2   0      111.34      107.11      1.84 o
   6   2   0      498.70      509.16      6.86 o
   7   2   0       14.13       13.49      1.26 o
   8   2   0        1.82        4.76      1.43 o
   9   2   0        8.82       10.31      1.74 o
  10   2   0        0.40        0.64      2.78 o
   1   3   0     1104.08     1130.35     10.93 o
   2   3   0      119.22      181.14      1.89 o
   3   3   0      771.68      796.04     11.04 o
   4   3   0      499.68      549.05      6.10 o
   5   3   0       81.01       71.27      1.37 o
   6   3   0       31.80       33.53      1.02 o
   7   3   0        7.33        8.99      0.86 o
   8   3   0       10.57       10.36      0.90 o
   9   3   0       27.15       30.01      2.44 o
  10   3   0        4.17        4.06      2.99 o
   0   4   0       91.55      111.92      2.94 o
   1   4   0       17.97       15.12      0.77 o
   2   4   0       24.95       17.04      0.42 o
   3   4   0       58.15       75.82      1.20 o
   4   4   0        8.89       14.70      0.66 o
   5   4   0      357.75      358.24      5.87 o
   6   4   0       36.12       35.73      1.55 o
   7   4   0      133.41      137.96      3.22 o
   8   4   0       20.36       20.82      1.54 o
   9   4   0        1.84        1.75      0.99 o
  10   4   0        0.11       -1.07      2.78 o
   1   5   0        8.68       25.18      0.76 o
   2   5   0        0.70        0.07      0.20 o
   3   5   0      434.28      428.08      6.41 o
   4   5   0      547.49      553.72      7.16 o
   5   5   0       73.02       69.56      3.34 o
   6   5   0        0.56        0.19      0.72 o
   7   5   0      103.90       98.99      2.43 o
   8   5   0       24.63       17.46      1.25 o
   9   5   0       18.18       18.28      1.65 o
  10   5   0        2.07        1.71      1.50 o
   0   6   0        8.83        3.48      0.85 o
   1   6   0      165.88      143.72      2.74 o
   2   6   0      232.81      246.72      2.90 o
   3   6   0      112.45       96.49      1.94 o
   4   6   0       24.65       15.74      0.87 o
   5   6   0      111.16      114.64      3.24 o
   6   6   0      140.47      136.29      2.94 o
   7   6   0       12.62       12.30      1.16 o
   8   6   0        1.31        2.21      1.26 o
   9   6   0        4.14        1.87      1.29 o
   1   7   0      467.54      437.77      6.47 o
   2   7   0      220.06      202.59      2.47 o
   3   7   0        4.62        3.94      0.38 o
   4   7   0       63.43       60.40      2.71 o
   5   7   0       30.65       30.96      1.92 o
   6   7   0        0.20       -0.46      1.03 o
   7   7   0        5.27        6.41      1.33 o
   8   7   0        5.69        3.45      1.38 o
   9   7   0        0.97        2.01      1.92 o
   0   8   0      701.99      674.19     11.82 o
   1   8   0      109.56      104.76      1.96 o
   2   8   0       20.02       20.38      0.89 o
   3   8   0      224.43      220.79      2.99 o
   4   8   0       24.11       19.32      2.14 o
   5   8   0       86.02       93.33      3.02 o
   6   8   0        3.84        1.63      1.18 o
   7   8   0        0.15        1.02      1.28 o
   8   8   0        1.73        1.29      1.49 o
   9   8   0        9.62        8.97      2.14 o
   1   9   0      111.95      111.21      1.87 o
   2   9   0      162.22      151.38      2.51 o
   3   9   0        0.02        0.32      0.61 o
   4   9   0        9.95        9.79      1.28 o
   5   9   0       63.34       69.31      2.86 o
   6   9   0        2.18        2.14      1.36 o
   7   9   0       52.57       59.12      3.09 o
   8   9   0        1.52        1.92      1.58 o
   0  10   0       27.10       23.71      3.84 o
   1  10   0       25.71       20.04      0.91 o
   2  10   0        0.86        0.32      0.60 o
   3  10   0       71.38       73.56      2.05 o
   4  10   0       67.86       71.96      2.82 o
   5  10   0        5.06        7.16      1.43 o
   6  10   0        8.61        8.11      1.58 o
   7  10   0        4.53        5.34      2.35 o
   1  11   0       26.93       24.75      1.25 o
   2  11   0       27.54       30.65      1.47 o
   3  11   0        0.33        0.59      0.86 o
   4  11   0        0.00       -0.85      1.92 o
   5  11   0        7.47        4.70      2.35 o
   6  11   0       18.80       17.94      2.99 o
   0  12   0       14.26       19.81      2.99 o
   1  12   0        0.07        0.73      0.91 o
   2  12   0        0.00       -1.01      1.01 o
   3  12   0        0.00       -0.05      0.87 o
   4  12   0        5.78        6.31      2.88 o
   5  12   0        1.78        1.71      2.56 o
   1  13   0       20.05       22.93      1.66 o
   2  13   0        0.09        0.15      1.24 o
   3  13   0        1.07        1.65      1.40 o
   4  13   0        0.06       -0.74      1.63 o
   0  14   0        0.72       -1.92      1.92 o
   1  14   0        4.80        4.71      1.56 o
  -9   0   1       10.23       10.25      2.35 o
  -7   0   1        0.06        0.85      1.50 o
  -5   0   1      187.20      166.18      5.55 o
  -3   0   1      702.05      815.08     22.43 o
  -1   0   1     1546.38     1297.69     63.97 o
   1   0   1       16.64        6.84      0.38 o
   3   0   1        0.18        0.96      0.96 o
   5   0   1      126.54      149.52      5.13 o
   7   0   1        1.17        1.92      1.71 o
   9   0   1       23.77       27.73      2.25 o
 -10   1   1        6.41        8.60      1.73 o
  -9   1   1        4.72        4.23      1.92 o
  -8   1   1        2.08        3.42      1.33 o
  -7   1   1       78.18       81.42      2.46 o
  -6   1   1       40.39       43.86      1.72 o
  -5   1   1        4.77        2.72      0.65 o
  -4   1   1      182.10      202.75      4.30 o
  -3   1   1      163.21      119.86      2.22 o
  -2   1   1    17461.25    21360.16    520.33 o
  -1   1   1      600.39      656.97      4.37 o
   0   1   1      110.44      112.10      1.33 o
   1   1   1      299.70      316.41      2.39 o
   2   1   1      144.92      177.03      2.74 o
   3   1   1      114.29      133.54      2.16 o
   4   1   1        0.24       -0.21      0.76 o
   5   1   1        4.77        4.22      0.91 o
   6   1   1      193.39      199.88      4.76 o
   7   1   1       56.09       60.58      1.51 o
   8   1   1        0.66        0.72      1.06 o
   9   1   1        0.00        0.18      1.19 o
  10   1   1        7.15        9.31      2.00 o
 -10   2   1        1.52        1.92      2.78 o
  -9   2   1        8.55       11.18      1.85 o
  -8   2   1       13.37       16.36      1.79 o
  -7   2   1       25.87       20.82      1.54 o
  -6   2   1      175.80      176.95      3.14 o
  -5   2   1      125.66      109.48      1.70 o
  -4   2   1     3460.28     3767.35     46.11 o
  -3   2   1       65.18       55.66      0.88 o
  -2   2   1       17.95       28.89      0.45 o
  -1   2   1       84.97      102.60      0.94 o
   0   2   1    10256.21    11979.43    163.03 o
   1   2   1      230.60      299.61      2.52 o
   2   2   1      169.28      193.77      2.05 o
   3   2   1      284.93      288.11      3.09 o
   4   2   1       75.62       89.40      1.30 o
   5   2   1       95.13       97.15      1.53 o
   6   2   1      178.55      181.93      2.89 o
   7   2   1        0.20        0.54      0.53 o
   8   2   1      117.46      116.29      2.34 o
   9   2   1        0.02        0.88      0.76 o
  10   2   1        1.56       -0.21      2.78 o
 -10   3   1        3.62        6.19      2.99 o
  -9   3   1       26.29       31.78      2.56 o
  -8   3   1       66.78       62.78      3.12 o
  -7   3   1       48.13       45.72      2.62 o
  -6   3   1       85.56       90.31      1.66 o
  -5   3   1        3.19        4.31      0.37 o
  -4   3   1      346.83      351.54      3.65 o
  -3   3   1       13.39       26.55      0.53 o
  -2   3   1     2011.16     2232.26     18.08 o
  -1   3   1      519.71      589.38      5.40 o
   0   3   1     2348.56     2515.61     31.01 o
   1   3   1      777.01      719.76      6.50 o
   2   3   1      760.87      810.96      7.91 o
   3   3   1       75.33       57.18      0.85 o
   4   3   1     1780.33     1873.07     20.67 o
   5   3   1        3.05        2.05      0.40 o
   6   3   1      126.55      132.51      2.30 o
   7   3   1        4.28        2.09      0.69 o
   8   3   1       14.01       13.33      1.93 o
   9   3   1        1.39        2.54      1.07 o
  10   3   1        8.49        7.26      3.20 o
 -10   4   1        9.23        6.41      2.99 o
  -9   4   1       16.08       14.81      1.20 o
  -8   4   1        7.66        9.18      1.21 o
  -7   4   1        2.11        2.33      0.71 o
  -6   4   1      162.35      159.03      3.11 o
  -5   4   1        0.26        0.24      0.39 o
  -4   4   1       59.26       55.92      0.99 o
  -3   4   1      316.55      289.74      3.62 o
  -2   4   1      235.27      265.98      2.44 o
  -1   4   1      345.82      274.47      3.45 o
   0   4   1      242.81      202.90      3.12 o
   1   4   1       40.05       57.44      1.38 o
   2   4   1     4890.67     5137.52     46.29 o
   3   4   1       86.62       87.94      1.23 o
   4   4   1        2.49        4.80      0.49 o
   5   4   1        8.08        7.07      0.61 o
   6   4   1      172.94      168.12      3.16 o
   7   4   1       57.24       59.42      1.80 o
   8   4   1       12.96       13.84      1.12 o
   9   4   1        6.32        5.03      1.15 o
  10   4   1        0.88        0.43      1.28 o
 -10   5   1        1.53        5.55      1.50 o
  -9   5   1        6.81        7.11      1.32 o
  -8   5   1       17.80       14.73      1.91 o
  -7   5   1       12.17       10.65      1.22 o
  -6   5   1      105.72      101.79      2.38 o
  -5   5   1      147.45      135.02      3.37 o
  -4   5   1       47.09       41.29      1.45 o
  -3   5   1       17.92       12.64      0.52 o
  -2   5   1       67.90       48.46      1.17 o
  -1   5   1      268.49      274.89      3.16 o
   0   5   1     1534.53     1589.22     21.53 o
   1   5   1      257.34      231.06      6.80 o
   2   5   1       23.37       38.83      0.75 o
   3   5   1       38.01       27.27      1.00 o
   4   5   1      272.22      260.06      3.64 o
   5   5   1        8.84        9.35      0.85 o
   6   5   1        7.30        8.06      0.89 o
   7   5   1       18.32       21.18      2.11 o
   8   5   1        8.89        8.60      1.71 o
   9   5   1       35.07       35.95      2.29 o
  10   5   1        6.16        6.19      1.50 o
  -9   6   1        9.27        6.55      1.46 o
  -8   6   1       19.95       19.70      1.67 o
  -7   6   1        6.37        9.93      1.06 o
  -6   6   1        9.40        9.92      1.28 o
  -5   6   1      182.77      182.60      3.44 o
  -4   6   1      559.03      549.80      8.13 o
  -3   6   1      549.78      557.62      8.26 o
  -2   6   1      813.80      771.91      8.28 o
  -1   6   1      138.51      129.04      1.99 o
   0   6   1       36.35       42.22      1.78 o
   1   6   1        0.49        2.51      0.57 o
   2   6   1        4.81        6.48      0.39 o
   3   6   1       71.74       65.90      0.97 o
   4   6   1       36.39       38.31      1.27 o
   5   6   1      298.27      300.47      6.17 o
   6   6   1        5.03        5.06      0.99 o
   7   6   1       54.71       52.74      2.41 o
   8   6   1       12.13       11.69      1.46 o
   9   6   1        0.01       -1.54      1.71 o
  -9   7   1        3.56        2.31      1.42 o
  -8   7   1        0.36       -0.18      1.60 o
  -7   7   1       93.11       94.32      3.40 o
  -6   7   1      132.64      129.30      3.62 o
  -5   7   1        9.42        9.02      1.21 o
  -4   7   1      161.34      158.21      3.48 o
  -3   7   1      155.38      154.50      1.98 o
  -2   7   1      259.88      253.05      3.05 o
  -1   7   1      370.40      366.34      4.59 o
   0   7   1       81.54       68.00      1.68 o
   1   7   1      159.83      151.79      2.70 o
   2   7   1      174.30      164.44      2.56 o
   3   7   1      237.89      233.81      2.80 o
   4   7   1       43.76       42.21      1.90 o
   5   7   1        6.07        7.98      1.28 o
   6   7   1       16.18       12.73      1.49 o
   7   7   1       27.83       27.51      2.24 o
   8   7   1        0.06        0.68      1.22 o
   9   7   1        0.55       -1.41      1.42 o
  -9   8   1       10.78       10.25      1.74 o
  -8   8   1       16.96       20.69      1.95 o
  -7   8   1        0.52        3.25      1.33 o
  -6   8   1        4.96        5.14      1.28 o
  -5   8   1       66.73       67.39      2.57 o
  -4   8   1       82.57       81.00      2.88 o
  -3   8   1       14.39       12.63      0.58 o
  -2   8   1       80.42       81.93      1.65 o
  -1   8   1       58.83       56.49      1.59 o
   0   8   1       15.21       13.68      1.17 o
   1   8   1       43.78       38.53      1.51 o
   2   8   1        0.03       -0.48      0.52 o
   3   8   1        3.08        3.74      0.62 o
   4   8   1       33.13       27.67      1.94 o
   5   8   1        2.63        3.74      1.39 o
   6   8   1        9.39        6.08      1.60 o
   7   8   1        0.13       -0.45      1.28 o
   8   8   1        1.56       -1.38      1.38 o
  -8   9   1        5.27        4.35      1.64 o
  -7   9   1        2.29        0.32      1.36 o
  -6   9   1       46.36       51.27      2.72 o
  -5   9   1        0.79        0.10      1.13 o
  -4   9   1       26.19       26.87      1.64 o
  -3   9   1       25.28       24.08      1.13 o
  -2   9   1       30.28       26.69      0.96 o
  -1   9   1        0.11       -0.59      0.81 o
   0   9   1        2.54        1.56      0.54 o
   1   9   1      102.72       99.93      2.41 o
   2   9   1       12.22       10.11      0.81 o
   3   9   1      160.10      159.14      2.95 o
   4   9   1       18.42       14.14      1.36 o
   5   9   1        0.95       -1.31      2.03 o
   6   9   1       11.71       12.69      1.66 o
   7   9   1       12.30       16.75      2.03 o
   8   9   1        0.04       -1.49      1.49 o
  -7  10   1        0.20       -1.71      1.92 o
  -6  10   1        0.60        2.56      2.14 o
  -5  10   1        1.14       -1.71      1.71 o
  -4  10   1        2.97        6.41      2.14 o
  -3  10   1        6.17        9.19      1.10 o
  -2  10   1       13.68       15.43      0.98 o
  -1  10   1       73.48       75.73      1.93 o
   0  10   1       52.72       47.12      2.81 o
   1  10   1       23.38       20.64      1.23 o
   2  10   1       51.30       48.29      1.52 o
   3  10   1       57.94       60.20      1.80 o
   4  10   1       16.09       18.90      1.58 o
   5  10   1      131.17      139.50      7.05 o
   6  10   1        3.84        3.31      1.51 o
   7  10   1        0.97        2.02      1.58 o
  -6  11   1        0.10        0.43      2.35 o
  -5  11   1       13.80       16.66      2.78 o
  -4  11   1        0.09       -1.17      1.36 o
  -3  11   1       23.62       19.25      1.17 o
  -2  11   1        2.93        1.40      0.93 o
  -1  11   1       10.32       12.40      1.03 o
   0  11   1        7.01        7.20      0.95 o
   1  11   1      111.39      127.27      2.60 o
   2  11   1        6.25        5.04      1.03 o
   3  11   1       45.57       54.05      2.46 o
   4  11   1       29.84       30.34      4.70 o
   5  11   1        4.71        3.63      2.35 o
   6  11   1        5.31        4.27      2.35 o
  -5  12   1        0.28        2.78      2.56 o
  -4  12   1        4.37        0.00      2.14 o
  -3  12   1       36.95       43.42      1.76 o
  -2  12   1        4.69        4.78      1.09 o
  -1  12   1       71.45       80.55      2.27 o
   0  12   1        7.03        5.21      1.05 o
   1  12   1        0.14        0.78      0.96 o
   2  12   1       11.91       12.40      1.22 o
   3  12   1       29.02       30.96      1.58 o
   4  12   1        0.11       -0.01      2.12 o
   5  12   1        5.87        7.69      2.78 o
  -4  13   1        6.41        6.06      1.88 o
  -3  13   1        7.59        7.60      1.18 o
  -2  13   1        3.59        0.71      1.11 o
  -1  13   1        7.26        7.05      1.46 o
   0  13   1        6.35        5.28      1.12 o
   1  13   1       28.22       27.73      1.69 o
   2  13   1        0.32        0.87      1.11 o
   3  13   1        0.13        1.02      0.92 o
   4  13   1        0.11       -2.02      2.02 o
  -1  14   1        5.47        5.57      1.44 o
   0  14   1        0.69        0.43      1.51 o
   1  14   1        0.53       -1.25      1.25 o
 -10   0   2        5.16        6.62      2.35 o
  -8   0   2        1.45        2.56      1.71 o
  -6   0   2       48.55       59.17      3.63 o
  -4   0   2     1006.79     1153.24     29.05 o
  -2   0   2     6460.47     7768.90    190.53 o
   0   0   2     2061.20     2135.74     37.47 o
   2   0   2     2007.89     2061.57     28.89 o
   4   0   2     2803.93     2787.26     47.71 o
   6   0   2      134.08      142.65      3.12 o
   8   0   2      206.33      205.48      7.90 o
  10   0   2       12.23       15.89      1.37 o
 -10   1   2        0.41        1.17      1.51 o
  -9   1   2        0.83        0.21      1.92 o
  -8   1   2        0.11       -1.14      1.28 o
  -7   1   2       18.12       18.26      1.66 o
  -6   1   2       15.58       16.94      1.51 o
  -5   1   2        0.62        2.14      0.82 o
  -4   1   2      253.17      319.03      6.34 o
  -3   1   2       24.81       19.99      0.90 o
  -2   1   2      326.09      404.10      3.83 o
  -1   1   2      311.55      408.53      3.30 o
   0   1   2       93.04      117.65      1.09 o
   1   1   2       39.79       56.00      0.56 o
   2   1   2      125.65      110.86      1.17 o
   3   1   2      379.53      413.75      5.13 o
   4   1   2     1514.46     1631.47     19.46 o
   5   1   2       61.82       64.49      1.30 o
   6   1   2      780.73      799.89      8.93 o
   7   1   2        1.38        2.26      0.53 o
   8   1   2        5.08        6.72      1.01 o
   9   1   2        2.69        2.05      0.98 o
  10   1   2        8.49        9.31      2.55 o
 -10   2   2        1.40        1.71      2.35 o
  -9   2   2        0.22        0.85      1.54 o
  -8   2   2        2.51        1.59      0.58 o
  -7   2   2        2.00        2.56      0.57 o
  -6   2   2        4.09        5.47      0.61 o
  -5   2   2      179.31      172.84      2.50 o
  -4   2   2      629.38      714.48     11.09 o
  -3   2   2      752.05      710.23      8.11 o
  -2   2   2      997.33     1037.52      7.28 o
  -1   2   2      307.93      354.79      2.75 o
   0   2   2       91.79       65.50      0.85 o
   1   2   2     2042.31     2340.76     19.93 o
   2   2   2     1973.97     2243.25     23.77 o
   3   2   2      176.98      203.71      2.29 o
   4   2   2       61.69       50.23      0.94 o
   5   2   2       56.06       59.96      1.08 o
   6   2   2       46.01       50.68      0.97 o
   7   2   2        1.66        2.87      0.64 o
   8   2   2       60.07       63.27      2.19 o
   9   2   2        1.82        1.88      1.00 o
  10   2   2        2.84        4.49      2.99 o
  -9   3   2        1.25        1.94      3.95 o
  -8   3   2       10.83       10.17      1.73 o
  -7   3   2       37.65       34.54      1.00 o
  -6   3   2      185.06      180.68      3.47 o
  -5   3   2      163.62      162.96      3.12 o
  -4   3   2      448.68      501.74      6.22 o
  -3   3   2      158.37      164.28      1.72 o
  -2   3   2     1468.60     1714.09     13.35 o
  -1   3   2     4728.85     5096.51     38.75 o
   0   3   2     3314.13     3603.74     41.58 o
   1   3   2     1589.03     1799.66     17.39 o
   2   3   2      119.66       84.16      0.83 o
   3   3   2      265.96      311.12      3.32 o
   4   3   2        0.68        0.35      0.35 o
   5   3   2       15.86       16.95      1.06 o
   6   3   2        7.04        8.32      0.72 o
   7   3   2        0.11        0.12      0.61 o
   8   3   2        0.00        0.26      0.72 o
   9   3   2        9.52       10.36      2.46 o
  10   3   2        1.96        1.99      1.92 o
 -10   4   2        0.00        1.71      2.99 o
  -9   4   2        8.76        9.73      1.05 o
  -8   4   2       21.14       26.05      1.44 o
  -7   4   2       10.45       10.88      0.98 o
  -6   4   2      261.48      262.29      4.52 o
  -5   4   2      141.19      135.13      1.75 o
  -4   4   2      271.00      310.76      3.36 o
  -3   4   2     1035.07     1055.02     14.58 o
  -2   4   2      262.23      251.27      2.24 o
  -1   4   2        2.26        2.66      0.34 o
   0   4   2     1264.39     1214.98     16.53 o
   1   4   2     2289.96     2484.17     33.62 o
   2   4   2      107.51      121.38      2.66 o
   3   4   2     1338.17     1400.08     15.54 o
   4   4   2       63.14       58.33      1.26 o
   5   4   2       52.51       51.59      1.25 o
   6   4   2       28.08       25.74      1.79 o
   7   4   2        1.63        2.28      1.23 o
   8   4   2        0.70        1.58      1.50 o
   9   4   2        0.87        0.36      1.50 o
  10   4   2        0.03        1.07      1.28 o
 -10   5   2        7.14        7.48      1.50 o
  -9   5   2        8.00        9.31      1.32 o
  -8   5   2       21.59       21.75      1.55 o
  -7   5   2       92.07       96.81      2.48 o
  -6   5   2       93.59       95.59      3.30 o
  -5   5   2      112.71      114.20      2.48 o
  -4   5   2      247.78      234.63      3.25 o
  -3   5   2      204.53      200.40      2.97 o
  -2   5   2      585.72      577.11      7.05 o
  -1   5   2     1575.38     1658.77     17.35 o
   0   5   2     1234.11     1398.34     19.10 o
   1   5   2      627.07      666.22      7.65 o
   2   5   2      388.20      346.13      4.50 o
   3   5   2       15.84       13.39      0.61 o
   4   5   2       97.42      101.53      2.01 o
   5   5   2      278.19      277.37      4.67 o
   6   5   2       11.64       11.71      0.95 o
   7   5   2        8.08        7.52      1.10 o
   8   5   2       10.82        7.15      1.29 o
   9   5   2        5.39        6.99      1.32 o
  10   5   2        2.89        0.64      1.50 o
  -9   6   2       10.28       11.40      1.58 o
  -8   6   2       18.43       20.01      1.40 o
  -7   6   2        7.59        7.32      1.06 o
  -6   6   2       12.98       13.69      1.87 o
  -5   6   2      198.92      195.79      4.21 o
  -4   6   2       13.89       17.35      0.96 o
  -3   6   2      344.55      335.89      5.26 o
  -2   6   2       78.54      101.07      1.41 o
  -1   6   2        0.22        1.04      0.37 o
   0   6   2      292.42      268.80      4.53 o
   1   6   2      400.07      369.55      4.70 o
   2   6   2      348.32      372.82      4.18 o
   3   6   2      232.39      242.11      2.57 o
   4   6   2       34.78       30.83      1.22 o
   5   6   2       26.83       26.00      2.56 o
   6   6   2       45.34       43.65      2.21 o
   7   6   2      126.22      127.70      3.74 o
   8   6   2       16.60       17.48      1.62 o
   9   6   2        1.14        0.26      1.29 o
  -9   7   2        0.47        0.24      1.50 o
  -8   7   2        1.04        0.63      1.22 o
  -7   7   2        0.95        0.01      0.97 o
  -6   7   2        0.57        1.09      0.88 o
  -5   7   2       11.85       11.23      1.60 o
  -4   7   2       45.44       38.51      1.77 o
  -3   7   2      143.64      136.17      1.66 o
  -2   7   2        1.17        1.16      0.39 o
  -1   7   2      338.26      306.68      3.64 o
   0   7   2        5.82        7.79      0.72 o
   1   7   2       10.92        8.49      0.50 o
   2   7   2        3.02        2.16      0.40 o
   3   7   2      686.41      662.93      6.64 o
   4   7   2      120.26      110.92      5.55 o
   5   7   2      182.86      184.48      4.44 o
   6   7   2       52.27       51.98      2.51 o
   7   7   2        2.60        3.67      1.92 o
   8   7   2        3.01        1.05      1.38 o
   9   7   2        5.38        7.33      1.62 o
  -9   8   2        3.93        2.54      3.63 o
  -8   8   2        0.70        0.38      1.33 o
  -7   8   2        0.27        0.73      1.18 o
  -6   8   2       18.02       17.27      1.58 o
  -5   8   2        1.78        2.12      1.13 o
  -4   8   2       13.50       10.71      1.13 o
  -3   8   2       22.85       24.00      0.91 o
  -2   8   2       38.47       29.43      0.94 o
  -1   8   2      289.38      274.22      3.46 o
   0   8   2       65.68       61.41      1.39 o
   1   8   2      899.73      855.97     10.55 o
   2   8   2       46.58       47.23      1.36 o
   3   8   2       16.45       16.09      0.75 o
   4   8   2      146.25      147.09      4.11 o
   5   8   2      166.15      171.83      4.37 o
   6   8   2        5.49        3.51      1.50 o
   7   8   2        7.05       12.86      1.64 o
   8   8   2        4.75        3.33      2.14 o
  -8   9   2        2.52        2.56      2.24 o
  -7   9   2       14.81       14.08      1.73 o
  -6   9   2        6.51        5.90      1.36 o
  -5   9   2       25.31       22.82      1.73 o
  -4   9   2       39.48       40.00      6.62 o
  -3   9   2       29.36       23.83      1.01 o
  -2   9   2       12.98       12.53      0.72 o
  -1   9   2       19.10       16.12      1.29 o
   0   9   2      122.24      111.52      2.17 o
   1   9   2       41.27       47.44      1.79 o
   2   9   2      253.86      242.72      3.60 o
   3   9   2      187.10      189.87      3.36 o
   4   9   2        0.40        1.59      1.74 o
   5   9   2        0.15        0.47      1.13 o
   6   9   2        8.56        8.35      1.51 o
   7   9   2       13.54       12.57      1.79 o
   8   9   2        0.34        2.39      1.58 o
  -7  10   2        7.10        7.05      2.35 o
  -6  10   2       10.63        9.61      2.35 o
  -5  10   2        0.01       -0.21      1.92 o
  -4  10   2        0.17       -1.27      1.60 o
  -3  10   2       17.62       17.31      1.08 o
  -2  10   2      122.24      127.27      2.44 o
  -1  10   2       12.07       13.69      1.05 o
   0  10   2      154.51      147.58      3.64 o
   1  10   2        4.61        2.96      0.93 o
   2  10   2        0.22       -0.68      0.68 o
   3  10   2        8.00        6.55      0.92 o
   4  10   2       14.27       13.36      1.50 o
   5  10   2        2.86        4.52      1.43 o
   6  10   2        2.79        3.15      1.43 o
   7  10   2        0.08       -1.51      1.51 o
  -6  11   2        6.29        7.90      2.56 o
  -5  11   2       13.97       10.25      2.56 o
  -4  11   2       55.21       66.45      4.81 o
  -3  11   2        0.79        1.59      1.84 o
  -2  11   2       44.08       38.79      1.75 o
  -1  11   2       31.24       28.48      1.78 o
   0  11   2        3.34        3.90      0.90 o
   1  11   2        0.59       -0.12      0.82 o
   2  11   2       26.54       28.91      1.74 o
   3  11   2       43.77       40.15      1.68 o
   4  11   2       15.70       14.49      2.44 o
   5  11   2        0.33       -2.14      2.14 o
   6  11   2        0.14        2.35      2.35 o
  -5  12   2        0.03       -2.35      2.35 o
  -4  12   2        2.11        1.23      1.73 o
  -3  12   2        5.03        1.94      0.90 o
  -2  12   2       12.79       14.12      1.31 o
  -1  12   2        1.65        3.09      0.95 o
   0  12   2       29.71       28.80      1.43 o
   1  12   2       30.95       25.79      1.32 o
   2  12   2       10.37        9.61      1.22 o
   3  12   2        0.34        1.24      0.97 o
   4  12   2        1.86        3.86      2.99 o
   5  12   2       18.79       20.08      3.20 o
  -4  13   2       12.29       16.45      3.20 o
  -3  13   2        0.03        1.82      1.66 o
  -2  13   2       14.17       14.50      1.37 o
  -1  13   2        0.00       -0.50      1.16 o
   0  13   2        0.01       -0.98      0.98 o
   1  13   2       10.43       10.00      1.37 o
   2  13   2        6.74        5.74      1.45 o
   3  13   2       13.97       15.56      1.92 o
   4  13   2        0.03        0.05      1.68 o
  -1  14   2        1.05       -1.34      1.34 o
   0  14   2        4.73        1.17      1.82 o
   1  14   2        0.28       -2.35      2.35 o
  -9   0   3       23.37       26.06      3.20 o
  -1   0   3     3514.99     4355.33     40.28 o
   1   0   3     2475.87     2383.33     34.25 o
   3   0   3     2228.88     2316.28     86.40 o
   5   0   3      392.53      397.94      7.36 o
   7   0   3       26.65       26.66      1.42 o
   9   0   3        0.85        1.70      0.97 o
 -10   1   3        0.45       -1.22      1.58 o
  -9   1   3        2.54        2.47      1.92 o
  -8   1   3       22.64       18.16      2.56 o
  -7   1   3       61.30       58.53      3.63 o
  -6   1   3       22.93       26.97      1.73 o
  -5   1   3     1460.67     1467.63     26.78 o
  -4   1   3     2226.24     2396.36     42.93 o
  -3   1   3     1332.88     1492.07     14.92 o
  -2   1   3     1037.59     1137.28     10.31 o
  -1   1   3     4841.94     5325.81     35.07 o
   0   1   3      501.61      451.70      3.38 o
   1   1   3     4118.48     4799.30     32.40 o
   2   1   3     2408.99     2624.87     33.23 o
   3   1   3       83.27      100.25      1.61 o
   4   1   3       56.17       66.76      1.08 o
   5   1   3       30.52       28.97      1.47 o
   6   1   3       45.82       44.91      1.00 o
   7   1   3       50.76       55.06      1.46 o
   8   1   3        6.88        8.59      0.80 o
   9   1   3        9.25        8.06      1.54 o
  10   1   3        0.83        0.67      0.71 o
 -10   2   3        0.04        1.50      2.35 o
  -9   2   3        7.95        5.06      0.80 o
  -8   2   3       10.72       10.01      1.20 o
  -7   2   3      162.13      160.48      4.72 o
  -6   2   3      551.76      572.38      7.46 o
  -5   2   3       13.45       12.03      0.58 o
  -4   2   3      210.22      252.66      2.70 o
  -3   2   3     4096.88     4385.07     37.20 o
  -2   2   3     1091.83     1313.02     10.06 o
  -1   2   3     6478.94     7246.27     51.91 o
   0   2   3        0.66        4.23      0.21 o
   1   2   3       56.58       50.09      0.69 o
   2   2   3     2049.48     2284.48     20.54 o
   3   2   3      104.51      103.90      1.11 o
   4   2   3      601.74      583.49      6.06 o
   5   2   3       30.03       30.46      0.72 o
   6   2   3        0.75       -0.01      0.42 o
   7   2   3        0.76        1.20      0.61 o
   8   2   3       17.92       18.53      1.20 o
   9   2   3        6.74        9.00      1.17 o
  10   2   3        7.54        9.01      1.01 o
 -10   3   3       22.01       22.64      3.42 o
  -9   3   3        2.41        1.50      2.35 o
  -8   3   3       32.15       29.40      2.56 o
  -7   3   3       24.40       24.12      0.97 o
  -6   3   3       75.50       71.18      1.46 o
  -5   3   3      527.59      559.07      5.82 o
  -4   3   3       84.35       91.09      1.27 o
  -3   3   3      210.41      235.56      2.46 o
  -2   3   3      163.74      179.21      1.48 o
  -1   3   3      160.07      192.40      1.53 o
   0   3   3      712.00      796.84      7.69 o
   1   3   3     1442.28     1586.31     19.17 o
   2   3   3       37.96       76.32      0.84 o
   3   3   3       42.55       45.91      0.74 o
   4   3   3      304.61      338.05      3.67 o
   5   3   3       60.36       63.12      1.08 o
   6   3   3      194.97      191.39      3.03 o
   7   3   3        0.79        0.31      0.62 o
   8   3   3       22.50       22.53      1.59 o
   9   3   3        7.20        7.65      1.16 o
  10   3   3        0.59        0.85      1.28 o
  -9   4   3       10.66       10.51      1.32 o
  -8   4   3      113.22      110.97      3.35 o
  -7   4   3       18.42       17.36      1.05 o
  -6   4   3        0.14        0.04      0.53 o
  -5   4   3        3.69        3.46      0.36 o
  -4   4   3       51.34       57.59      0.97 o
  -3   4   3        0.25        0.09      0.26 o
  -2   4   3      845.66      978.41      7.39 o
  -1   4   3        3.31        5.75      0.30 o
   0   4   3      137.79      171.69      2.75 o
   1   4   3        3.59        3.52      0.49 o
   2   4   3      100.39      129.60      1.63 o
   3   4   3      171.67      191.95      2.44 o
   4   4   3       92.48       83.88      1.95 o
   5   4   3       29.56       29.88      1.11 o
   6   4   3        0.01        0.40      0.57 o
   7   4   3       96.26       99.65      4.91 o
   8   4   3       24.62       24.15      1.65 o
   9   4   3        0.30        0.71      1.15 o
  10   4   3        1.73        3.20      1.50 o
 -10   5   3        2.31        2.14      1.28 o
  -9   5   3        0.44        1.98      1.27 o
  -8   5   3       14.82       14.80      1.68 o
  -7   5   3        0.05        0.95      0.82 o
  -6   5   3       91.89       97.25      2.39 o
  -5   5   3       32.32       30.24      1.43 o
  -4   5   3      119.67      123.49      1.57 o
  -3   5   3        5.99        4.47      0.36 o
  -2   5   3      101.28       82.52      1.21 o
  -1   5   3       84.83       88.13      1.28 o
   0   5   3      153.49      186.80      3.03 o
   1   5   3      588.73      563.93      7.99 o
   2   5   3      258.46      240.45      2.87 o
   3   5   3      325.91      321.94      3.10 o
   4   5   3       16.00       11.30      0.74 o
   5   5   3      100.54      106.17      2.98 o
   6   5   3       60.68       59.74      2.80 o
   7   5   3       11.73        8.31      1.26 o
   8   5   3        0.10       -0.56      1.10 o
   9   5   3       14.50       14.43      2.78 o
  -9   6   3        3.63        2.15      1.29 o
  -8   6   3        0.43        0.45      0.98 o
  -7   6   3       13.26       10.19      1.11 o
  -6   6   3       54.30       60.03      2.04 o
  -5   6   3        7.35        8.07      0.93 o
  -4   6   3      101.14      103.27      2.19 o
  -3   6   3      235.83      244.03      3.99 o
  -2   6   3       18.71       18.20      0.57 o
  -1   6   3      947.98      930.87     11.30 o
   0   6   3     1167.13     1089.43     15.04 o
   1   6   3      260.36      261.52      4.09 o
   2   6   3        9.04        7.63      0.66 o
   3   6   3      365.70      356.33      3.34 o
   4   6   3      239.41      239.09      5.55 o
   5   6   3      226.16      224.15      5.04 o
   6   6   3       26.88       30.29      1.79 o
   7   6   3       11.81       15.88      1.58 o
   8   6   3        0.06        0.14      1.39 o
   9   6   3        3.70        3.29      1.46 o
  -9   7   3        0.40        1.84      1.42 o
  -8   7   3        5.30        7.75      1.22 o
  -7   7   3       27.03       29.15      1.66 o
  -6   7   3        1.05        0.46      0.90 o
  -5   7   3      116.22      113.09      2.66 o
  -4   7   3       58.36       55.12      2.67 o
  -3   7   3      124.86      122.45      1.53 o
  -2   7   3      581.97      533.79      5.37 o
  -1   7   3       30.51       25.48      1.13 o
   0   7   3       11.63       11.43      0.82 o
   1   7   3     1059.30     1053.15     13.60 o
   2   7   3     1028.12      986.62     12.01 o
   3   7   3      264.54      281.56      3.31 o
   4   7   3      159.64      161.77      4.00 o
   5   7   3      145.63      124.51      5.13 o
   6   7   3        8.13       11.37      1.38 o
   7   7   3       17.19       12.81      2.14 o
   8   7   3        5.93        7.00      1.92 o
   9   7   3        0.25       -0.64      1.71 o
  -9   8   3        4.72        2.35      1.54 o
  -8   8   3        1.69        0.93      1.33 o
  -7   8   3        8.55        8.42      1.60 o
  -6   8   3       15.87       21.15      1.66 o
  -5   8   3        0.01       -0.07      0.97 o
  -4   8   3       48.20       45.20      2.46 o
  -3   8   3      164.39      162.22      2.87 o
  -2   8   3      158.04      162.53      2.26 o
  -1   8   3      182.38      197.86      2.57 o
   0   8   3      804.81      737.67      9.91 o
   1   8   3       81.89       71.08      1.95 o
   2   8   3      149.81      143.58      2.76 o
   3   8   3      563.32      523.26      6.77 o
   4   8   3        2.25        1.07      1.06 o
   5   8   3       72.97       71.22      3.74 o
   6   8   3       63.27       64.15      2.94 o
   7   8   3        7.72        4.55      1.49 o
   8   8   3       21.14       19.94      2.88 o
  -8   9   3        0.03        2.14      2.14 o
  -7   9   3        0.00        0.00      1.36 o
  -6   9   3        0.01        0.36      1.13 o
  -5   9   3       40.03       42.59      2.56 o
  -4   9   3      113.37      124.66      2.81 o
  -3   9   3        2.43        3.05      0.58 o
  -2   9   3      243.45      232.71      3.46 o
  -1   9   3      386.14      353.75      4.84 o
   0   9   3       27.74       28.18      1.35 o
   1   9   3      150.18      138.38      2.85 o
   2   9   3       18.64       14.88      0.91 o
   3   9   3       40.57       43.61      2.06 o
   4   9   3      138.68      139.11      4.00 o
   5   9   3       49.71       49.92      3.31 o
   6   9   3       23.21       24.76      2.03 o
   7   9   3       27.42       20.07      2.10 o
   8   9   3        1.01        0.48      1.58 o
  -7  10   3        4.61        5.77      2.35 o
  -6  10   3       10.99       11.11      2.56 o
  -5  10   3        0.01        0.21      1.92 o
  -4  10   3        8.55        3.47      1.43 o
  -3  10   3      112.05      104.64      2.35 o
  -2  10   3        3.86        3.78      0.78 o
  -1  10   3       19.27       17.38      1.57 o
   0  10   3       40.81       41.73      1.61 o
   1  10   3      155.44      138.51      3.05 o
   2  10   3      127.99      127.67      2.47 o
   3  10   3        9.49       11.28      0.95 o
   4  10   3        9.18       10.88      1.50 o
   5  10   3        4.84        6.84      1.51 o
   6  10   3        4.18        5.77      1.66 o
   7  10   3        7.27        9.20      1.88 o
  -6  11   3        0.32       -1.07      2.14 o
  -5  11   3        4.80        2.56      2.35 o
  -4  11   3        0.49       -0.21      1.51 o
  -3  11   3        1.16        2.27      0.86 o
  -2  11   3        0.00       -1.16      1.16 o
  -1  11   3       22.15       15.43      1.10 o
   0  11   3        1.79        1.08      0.82 o
   1  11   3        2.33        0.15      0.84 o
   2  11   3        6.35        4.54      0.95 o
   3  11   3       27.01       28.58      1.65 o
   4  11   3       17.53       18.04      2.70 o
   5  11   3       10.68       15.52      1.95 o
   6  11   3       13.92       16.55      2.11 o
  -5  12   3        3.78        4.70      2.56 o
  -4  12   3        1.31        1.28      1.66 o
  -3  12   3        3.18        3.27      1.42 o
  -2  12   3        3.27        4.10      1.09 o
  -1  12   3        0.48        0.88      1.10 o
   0  12   3        0.08        0.32      0.95 o
   1  12   3        0.72        2.65      0.95 o
   2  12   3        1.55        1.17      1.06 o
   3  12   3        9.15        9.90      1.16 o
   4  12   3        3.50        6.55      5.66 o
   5  12   3        1.22        2.99      2.56 o
  -4  13   3        0.85        0.33      2.14 o
  -3  13   3        1.57        2.93      1.73 o
  -2  13   3        3.88        4.86      1.25 o
  -1  13   3        6.08        4.88      1.29 o
   0  13   3       15.77       15.29      1.27 o
   1  13   3        0.00       -0.28      1.65 o
   2  13   3        1.29        3.90      1.22 o
   3  13   3        0.35       -0.94      1.99 o
 -10   0   4        7.69        5.55      2.78 o
  -8   0   4       12.44       14.95      2.56 o
  -4   0   4        4.82        3.40      0.53 o
  -2   0   4      225.81      267.71      3.02 o
   0   0   4      448.93      453.03      4.28 o
   2   0   4        6.08       21.42      0.58 o
   4   0   4       35.88       51.03      1.61 o
   6   0   4       44.33       42.10      2.78 o
   8   0   4        2.13        2.99      0.96 o
  10   0   4        5.23        6.26      1.35 o
 -10   1   4        6.39        9.62      2.03 o
  -9   1   4        0.03        0.21      1.58 o
  -8   1   4       47.45       48.91      4.06 o
  -7   1   4       11.92       11.32      2.14 o
  -6   1   4       22.15       20.86      0.97 o
  -5   1   4        4.91        2.62      0.57 o
  -4   1   4      424.65      433.66      4.85 o
  -3   1   4        3.50        4.58      0.30 o
  -2   1   4        3.58        3.23      0.18 o
  -1   1   4      282.57      230.44      1.69 o
   0   1   4       50.88       40.23      0.48 o
   1   1   4      988.34     1039.04      8.28 o
   2   1   4      272.79      364.98      3.20 o
   3   1   4      974.40     1042.66     14.24 o
   4   1   4        0.46        0.15      0.29 o
   5   1   4       35.42       35.60      1.45 o
   6   1   4        0.86        0.43      0.64 o
   7   1   4        9.23       10.24      0.82 o
   8   1   4       33.47       35.29      1.32 o
   9   1   4       14.31       13.94      0.99 o
  10   1   4        0.35       -0.07      1.58 o
 -10   2   4        0.29       -1.24      1.73 o
  -9   2   4        0.81        0.97      0.80 o
  -8   2   4       22.59       28.62      2.35 o
  -7   2   4       24.80       20.58      1.29 o
  -6   2   4       76.12       78.68      1.56 o
  -5   2   4       63.31       68.45      1.01 o
  -4   2   4      128.84      134.30      1.53 o
  -3   2   4      548.45      506.79      5.09 o
  -2   2   4      422.35      394.28      3.04 o
  -1   2   4      939.87      930.66      6.93 o
   0   2   4     2329.12     2754.80     29.12 o
   1   2   4     1349.15     1622.52     13.53 o
   2   2   4       35.17       32.20      0.62 o
   3   2   4        0.57        4.34      0.30 o
   4   2   4       22.20       33.48      0.98 o
   5   2   4      561.45      565.31      5.99 o
   6   2   4        8.25        6.15      0.69 o
   7   2   4       97.18       98.15      2.07 o
   8   2   4        2.35        5.34      1.01 o
   9   2   4        0.52       -0.09      0.80 o
  10   2   4        3.49        2.05      0.92 o
 -10   3   4        0.23       -0.64      2.56 o
  -9   3   4       15.46       10.77      1.18 o
  -8   3   4       97.95       89.64      5.02 o
  -7   3   4        1.29        1.55      0.55 o
  -6   3   4       71.76       78.00      1.34 o
  -5   3   4      436.07      419.48      4.55 o
  -4   3   4      219.27      270.55      2.71 o
  -3   3   4     1252.31     1253.46     11.33 o
  -2   3   4       27.06       33.07      0.45 o
  -1   3   4      114.34      158.97      1.45 o
   0   3   4     1100.90     1097.97      9.92 o
   1   3   4      318.16      245.30      2.84 o
   2   3   4      238.01      253.00      2.93 o
   3   3   4     1561.40     1605.52     18.99 o
   4   3   4       35.48       31.23      1.07 o
   5   3   4      124.17      126.45      1.70 o
   6   3   4       24.08       29.19      1.14 o
   7   3   4      150.20      150.02      3.71 o
   8   3   4        3.72        3.66      1.50 o
   9   3   4       29.76       30.41      1.81 o
  10   3   4        1.76        2.88      1.06 o
 -10   4   4        5.59        5.34      2.78 o
  -9   4   4        1.68        2.20      0.97 o
  -8   4   4        6.66        6.00      1.36 o
  -7   4   4      148.40      135.98      2.46 o
  -6   4   4      219.50      221.59      3.37 o
  -5   4   4      216.33      205.77      2.45 o
  -4   4   4      209.96      211.98      2.42 o
  -3   4   4        6.80        5.44      0.32 o
  -2   4   4       22.15       13.34      0.40 o
  -1   4   4     2120.80     2084.94     18.26 o
   0   4   4      335.70      369.12      4.69 o
   1   4   4      893.80      921.36     12.67 o
   2   4   4      649.76      616.76      6.43 o
   3   4   4      132.89      112.79      1.64 o
   4   4   4      141.98      138.80      2.20 o
   5   4   4      667.93      631.79      8.30 o
   6   4   4       22.73       21.74      0.97 o
   7   4   4       76.94       70.91      2.23 o
   8   4   4        3.31        3.81      1.26 o
   9   4   4        1.19        0.59      1.28 o
  10   4   4        0.18        0.00      1.50 o
 -10   5   4       14.30       11.11      1.71 o
  -9   5   4       10.01        7.78      1.32 o
  -8   5   4       15.75       16.56      1.31 o
  -7   5   4        5.22        6.69      0.98 o
  -6   5   4        0.93        0.34      0.63 o
  -5   5   4       47.22       46.88      1.51 o
  -4   5   4       99.30       94.78      1.35 o
  -3   5   4      803.75      782.29      7.31 o
  -2   5   4     1633.16     1628.88     13.50 o
  -1   5   4      293.68      305.22      5.30 o
   0   5   4      310.25      274.80      4.18 o
   1   5   4     1594.98     1588.58     21.60 o
   2   5   4        5.88        4.72      0.47 o
   3   5   4      725.91      717.63      6.65 o
   4   5   4        8.06        6.06      0.64 o
   5   5   4       10.46        8.30      1.13 o
   6   5   4       43.37       46.21      4.70 o
   7   5   4       25.57       26.95      1.74 o
   8   5   4        1.17       -0.84      1.28 o
   9   5   4        2.92        1.03      1.32 o
  -9   6   4        0.08        0.19      1.26 o
  -8   6   4       18.09       18.32      1.44 o
  -7   6   4        4.38        4.61      1.05 o
  -6   6   4       38.83       40.59      1.76 o
  -5   6   4       69.09       71.43      2.03 o
  -4   6   4      153.07      145.95      2.31 o
  -3   6   4        0.95        2.09      0.25 o
  -2   6   4       22.23       25.09      0.60 o
  -1   6   4      553.00      546.76      7.92 o
   0   6   4      363.23      362.89      5.49 o
   1   6   4      296.45      310.88      4.79 o
   2   6   4       84.35       79.22      1.44 o
   3   6   4      323.08      308.26      2.97 o
   4   6   4      113.73      109.01      6.62 o
   5   6   4       58.69       53.79      2.46 o
   6   6   4        3.26        1.50      1.03 o
   7   6   4        5.32        8.09      2.67 o
   8   6   4        6.65        7.73      1.46 o
   9   6   4        4.65        6.27      1.62 o
  -9   7   4        2.27        3.84      1.71 o
  -8   7   4        3.23        3.40      1.30 o
  -7   7   4       19.70       22.39      2.15 o
  -6   7   4        3.23        1.86      0.97 o
  -5   7   4        2.02        2.47      0.87 o
  -4   7   4       49.84       53.36      2.10 o
  -3   7   4        0.98        0.07      0.32 o
  -2   7   4       14.97       11.85      0.49 o
  -1   7   4       16.38       10.38      0.90 o
   0   7   4        0.99        1.13      0.65 o
   1   7   4       25.79       21.49      1.06 o
   2   7   4       18.31       18.51      0.97 o
   3   7   4        8.02        7.82      0.57 o
   4   7   4       15.86       11.97      1.28 o
   5   7   4       48.46       41.63      2.34 o
   6   7   4       22.83       22.07      1.79 o
   7   7   4       49.16       52.58      2.92 o
   8   7   4        0.94        0.27      1.71 o
   9   7   4        0.35        1.07      1.92 o
  -8   8   4        0.07       -0.11      1.26 o
  -7   8   4        2.01        2.43      1.28 o
  -6   8   4       22.56       20.77      2.35 o
  -5   8   4        4.72        8.38      1.28 o
  -4   8   4        2.55        0.66      1.21 o
  -3   8   4        0.37        0.32      0.47 o
  -2   8   4        8.24        6.82      0.49 o
  -1   8   4      241.99      237.16      4.14 o
   0   8   4      134.64      133.07      2.75 o
   1   8   4      158.10      149.25      2.83 o
   2   8   4        3.47        4.99      1.08 o
   3   8   4        1.05        0.20      0.56 o
   4   8   4        2.85        2.62      1.13 o
   5   8   4       36.49       36.78      2.10 o
   6   8   4       20.61       20.62      4.49 o
   7   8   4        0.37        0.85      1.33 o
   8   8   4        1.74        2.11      1.54 o
  -8   9   4        2.11        0.00      1.92 o
  -7   9   4        5.44        6.41      2.14 o
  -6   9   4        1.06        0.43      1.92 o
  -5   9   4        0.88        1.71      1.71 o
  -4   9   4        0.82        1.95      1.28 o
  -3   9   4       17.71       16.87      1.36 o
  -2   9   4       41.08       45.62      1.50 o
  -1   9   4        1.58        0.80      0.72 o
   0   9   4        0.06       -0.80      0.80 o
   1   9   4      195.79      195.50      3.67 o
   2   9   4       34.89       29.12      1.29 o
   3   9   4       35.92       35.35      1.45 o
   4   9   4      132.99      135.83      4.49 o
   5   9   4        0.10        1.28      1.21 o
   6   9   4       15.28       14.40      1.73 o
   7   9   4        8.99       12.41      2.03 o
   8   9   4       13.08       13.46      2.56 o
  -7  10   4        0.40        1.50      2.14 o
  -6  10   4        2.43        4.70      2.35 o
  -5  10   4        0.07        2.78      1.92 o
  -4  10   4       39.11       40.21      2.27 o
  -3  10   4       20.63       20.82      1.63 o
  -2  10   4        9.46       10.45      0.88 o
  -1  10   4       24.27       26.69      1.26 o
   0  10   4       20.44       23.36      1.63 o
   1  10   4        0.97        0.59      0.90 o
   2  10   4      141.55      143.64      2.67 o
   3  10   4        7.88        6.86      0.95 o
   4  10   4        2.20        2.88      1.36 o
   5  10   4        8.77        8.55      1.66 o
   6  10   4       50.35       45.68      5.34 o
   7  10   4        1.10        1.07      1.66 o
  -6  11   4        4.72        0.21      2.35 o
  -5  11   4       17.69       10.89      2.78 o
  -4  11   4        0.30        0.96      1.51 o
  -3  11   4        8.67        7.90      1.45 o
  -2  11   4       56.99       59.48      2.13 o
  -1  11   4        2.72        2.68      0.84 o
   0  11   4      174.06      182.54      3.22 o
   1  11   4        3.34        2.24      1.05 o
   2  11   4        0.00        1.19      1.18 o
   3  11   4        0.02        0.45      0.80 o
   4  11   4       64.15       59.72      3.02 o
   5  11   4        2.94        2.82      1.92 o
   6  11   4        7.81       12.18      3.95 o
  -5  12   4        1.52        2.99      2.56 o
  -4  12   4       19.71       24.53      2.99 o
  -3  12   4        0.89        0.87      0.90 o
  -2  12   4       38.29       40.46      1.94 o
  -1  12   4        2.51        4.40      1.13 o
   0  12   4       20.32       17.90      1.27 o
   1  12   4        0.48        1.23      1.10 o
   2  12   4      100.06      108.09      3.48 o
   3  12   4        0.18        1.39      0.97 o
   4  12   4       22.51       32.04      3.63 o
   5  12   4        0.25       -1.50      2.35 o
  -3  13   4        8.71       10.39      2.03 o
  -2  13   4       17.13       17.86      1.42 o
  -1  13   4       11.36       14.07      2.26 o
   0  13   4       31.80       37.41      1.97 o
   1  13   4        2.30        3.82      1.56 o
   2  13   4       11.36       16.65      1.42 o
   3  13   4        1.30        2.14      1.71 o
  -9   0   5        0.32        1.07      2.35 o
  -7   0   5        0.20        0.43      1.71 o
  -5   0   5        0.77        0.25      0.34 o
  -3   0   5       69.82       64.55      1.19 o
  -1   0   5     1025.69     1209.45     11.69 o
   1   0   5     7492.41     7763.66     83.12 o
   3   0   5       32.98       23.57      0.70 o
   5   0   5      740.36      788.91     11.45 o
   7   0   5      329.31      327.20      6.66 o
   9   0   5        6.38        6.79      2.24 o
 -10   1   5        1.54        2.99      1.96 o
  -9   1   5        0.84        0.45      0.76 o
  -8   1   5      105.19      106.13      3.88 o
  -7   1   5        2.12        1.82      0.64 o
  -6   1   5        0.75        0.67      0.36 o
  -5   1   5       30.31       29.77      0.69 o
  -4   1   5      206.29      245.55      2.60 o
  -3   1   5      373.73      363.79      3.41 o
  -2   1   5       28.15       24.76      0.74 o
  -1   1   5     3071.81     3325.84     24.66 o
   0   1   5      133.07      164.07      1.42 o
   1   1   5       19.23       33.07      0.81 o
   2   1   5       87.12       94.12      0.95 o
   3   1   5     2993.33     3172.41     40.42 o
   4   1   5        9.19        9.48      0.47 o
   5   1   5      395.78      394.99      4.30 o
   6   1   5        5.74        8.32      0.72 o
   7   1   5       32.27       33.57      1.45 o
   8   1   5        0.01        0.64      0.68 o
   9   1   5       36.99       36.18      1.61 o
  10   1   5        0.45        0.82      0.92 o
 -10   2   5       16.25       13.94      1.70 o
  -9   2   5        1.32        1.31      0.85 o
  -8   2   5       13.60       12.14      0.79 o
  -7   2   5        3.23        4.21      1.45 o
  -6   2   5      431.14      446.82      5.18 o
  -5   2   5       56.48       51.28      0.94 o
  -4   2   5       74.28       74.23      1.01 o
  -3   2   5      133.43      136.51      1.59 o
  -2   2   5      114.63      129.56      1.17 o
  -1   2   5      366.16      405.16      3.03 o
   0   2   5     1860.86     2100.56     17.08 o
   1   2   5     2917.96     3078.48     26.01 o
   2   2   5      124.89      136.59      1.71 o
   3   2   5      499.07      511.42      8.40 o
   4   2   5        1.43        1.62      0.32 o
   5   2   5      323.30      323.44      3.64 o
   6   2   5       26.10       26.16      1.51 o
   7   2   5       50.26       52.18      1.89 o
   8   2   5        1.54        2.66      0.96 o
   9   2   5        0.12       -0.44      0.80 o
  10   2   5        2.42        1.69      0.98 o
 -10   3   5       14.45       17.73      3.42 o
  -9   3   5        0.26        0.28      0.72 o
  -8   3   5       40.71       40.62      2.46 o
  -7   3   5        2.86        3.51      0.63 o
  -6   3   5        3.28        3.35      0.63 o
  -5   3   5       75.61       72.72      1.45 o
  -4   3   5      638.89      656.96      6.65 o
  -3   3   5      236.79      260.76      2.41 o
  -2   3   5     2641.52     2860.72     21.25 o
  -1   3   5      342.67      329.00      3.09 o
   0   3   5       21.94       32.26      0.70 o
   1   3   5       19.65       34.66      0.67 o
   2   3   5      785.28      912.84     10.94 o
   3   3   5      328.92      333.30      3.82 o
   4   3   5       21.52       25.02      1.02 o
   5   3   5      127.08      129.87      3.02 o
   6   3   5        0.03        0.23      0.56 o
   7   3   5        1.24        1.03      0.80 o
   8   3   5        1.99        1.09      1.67 o
   9   3   5        7.08        6.77      0.97 o
  10   3   5        0.01       -0.32      1.39 o
 -10   4   5        2.88        5.13      2.78 o
  -9   4   5        0.02        1.14      1.15 o
  -8   4   5       21.12       22.24      1.40 o
  -7   4   5       15.99       14.35      0.99 o
  -6   4   5      167.56      157.51      4.01 o
  -5   4   5       32.38       35.24      1.37 o
  -4   4   5      861.27      880.48      9.93 o
  -3   4   5      241.27      225.90      2.72 o
  -2   4   5      508.43      547.42      4.82 o
  -1   4   5      122.54      163.78      1.61 o
   0   4   5     1433.06     1537.85     14.78 o
   1   4   5       30.61       28.50      1.39 o
   2   4   5        2.63        1.74      0.49 o
   3   4   5        5.78        6.09      0.48 o
   4   4   5      169.56      184.31      2.75 o
   5   4   5      116.31      110.81      2.52 o
   6   4   5       47.71       48.70      1.82 o
   7   4   5       14.83       13.23      1.19 o
   8   4   5        0.61       -0.45      1.00 o
   9   4   5        0.40       -1.39      1.39 o
 -10   5   5        0.24        0.69      1.60 o
  -9   5   5        8.08        6.73      1.82 o
  -8   5   5        0.26        1.90      1.17 o
  -7   5   5        0.01       -0.04      0.71 o
  -6   5   5        3.37        4.27      0.82 o
  -5   5   5       14.76       13.82      0.83 o
  -4   5   5      412.89      418.84      6.90 o
  -3   5   5        0.67        0.29      0.30 o
  -2   5   5      678.36      703.92      6.42 o
  -1   5   5      157.75      145.30      1.64 o
   0   5   5      165.71      156.96      2.75 o
   1   5   5      110.73       93.40      2.33 o
   2   5   5      465.87      473.48      5.62 o
   3   5   5      424.02      386.54      5.12 o
   4   5   5       98.46      109.57      2.40 o
   5   5   5       78.62       77.60      2.15 o
   6   5   5       29.67       27.32      1.69 o
   7   5   5        7.64        8.33      1.39 o
   8   5   5        1.67        1.97      1.29 o
   9   5   5        3.13        3.45      1.46 o
  -9   6   5        1.37        1.35      1.92 o
  -8   6   5        2.11       -0.20      1.26 o
  -7   6   5        3.08        4.91      1.26 o
  -6   6   5       19.18       17.20      1.27 o
  -5   6   5       49.29       37.43      2.85 o
  -4   6   5        8.99        9.86      0.61 o
  -3   6   5        0.48        0.23      0.16 o
  -2   6   5      312.75      313.39      3.30 o
  -1   6   5      426.49      437.19      5.65 o
   0   6   5      398.56      397.34      5.99 o
   1   6   5       94.31       91.80      2.00 o
   2   6   5        3.71        6.85      0.92 o
   3   6   5        8.84        8.86      0.80 o
   4   6   5      116.51      112.12      5.45 o
   5   6   5       39.64       35.76      4.27 o
   6   6   5        0.02        0.38      1.13 o
   7   6   5       25.81       24.70      1.85 o
   8   6   5       13.99       18.03      5.13 o
   9   6   5        1.06        0.64      1.71 o
  -9   7   5        1.35        2.80      1.46 o
  -8   7   5        2.13        2.86      1.42 o
  -7   7   5        0.46       -0.50      1.28 o
  -6   7   5        0.27       -0.03      0.89 o
  -5   7   5        0.06       -0.63      0.67 o
  -4   7   5        2.75        4.17      1.03 o
  -3   7   5      285.37      285.62      3.28 o
  -2   7   5        8.82        8.98      0.64 o
  -1   7   5      160.89      149.29      2.48 o
   0   7   5       95.75       88.83      2.13 o
   1   7   5      176.20      176.22      3.19 o
   2   7   5      152.43      140.90      2.74 o
   3   7   5        5.70        6.65      0.65 o
   4   7   5      114.75      108.69      7.37 o
   5   7   5        2.19       -0.21      1.60 o
   6   7   5       81.72       84.90      3.22 o
   7   7   5        2.33        1.78      1.60 o
   8   7   5        1.01       -0.37      1.60 o
  -8   8   5        0.78        1.25      2.03 o
  -7   8   5        4.20        3.81      1.54 o
  -6   8   5        0.05       -1.50      1.50 o
  -5   8   5        0.71        0.85      1.50 o
  -4   8   5        0.47        0.11      1.06 o
  -3   8   5       16.83       12.52      0.84 o
  -2   8   5        1.52        2.09      0.59 o
  -1   8   5       30.72       33.92      1.44 o
   0   8   5        4.17        5.75      1.40 o
   1   8   5       25.92       26.95      1.26 o
   2   8   5      449.93      423.54      7.66 o
   3   8   5       60.41       49.95      1.38 o
   4   8   5      148.28      152.69      4.15 o
   5   8   5       36.82       34.95      2.10 o
   6   8   5       13.63       10.68      1.64 o
   7   8   5        1.77        1.41      1.49 o
   8   8   5        6.36        7.81      2.99 o
  -8   9   5        0.66        0.43      2.14 o
  -7   9   5        0.81        0.00      1.92 o
  -6   9   5        6.46        5.34      2.14 o
  -5   9   5       15.30       13.24      2.35 o
  -4   9   5        5.48        5.75      1.71 o
  -3   9   5       73.69       58.25      2.65 o
  -2   9   5        2.50        1.67      0.68 o
  -1   9   5        0.31        0.44      0.72 o
   0   9   5      175.81      173.76      3.44 o
   1   9   5        2.62        2.70      0.92 o
   2   9   5        7.27        9.12      0.97 o
   3   9   5       74.69       68.87      1.96 o
   4   9   5       66.23       58.92      2.79 o
   5   9   5        2.68        2.53      1.28 o
   6   9   5       24.12       25.18      2.10 o
   7   9   5       26.88       24.93      2.99 o
  -7  10   5        0.97        1.07      2.14 o
  -6  10   5        1.30       -0.21      2.14 o
  -5  10   5        1.37        0.00      1.92 o
  -4  10   5       12.50       10.93      1.66 o
  -3  10   5       30.88       34.99      2.26 o
  -2  10   5       81.96       77.65      2.22 o
  -1  10   5      133.09      118.05      2.38 o
   0  10   5        0.13       -0.41      0.88 o
   1  10   5       11.02       11.47      1.15 o
   2  10   5       16.23       14.15      1.65 o
   3  10   5        9.80       12.09      1.11 o
   4  10   5        2.76        4.34      2.03 o
   5  10   5       26.96       21.08      1.96 o
   6  10   5        1.15        3.95      1.66 o
   7  10   5        0.55       -1.66      1.66 o
  -6  11   5        5.13       12.39      2.78 o
  -5  11   5       23.42       27.98      3.42 o
  -4  11   5       14.67       12.06      1.88 o
  -3  11   5        1.50       -0.64      0.87 o
  -2  11   5        1.21       -0.92      0.93 o
  -1  11   5       58.47       69.15      2.01 o
   0  11   5        0.03        0.58      0.88 o
   1  11   5       58.82       54.06      2.19 o
   2  11   5        0.09        0.75      0.90 o
   3  11   5        0.01        0.08      0.82 o
   4  11   5        3.05        2.23      2.24 o
   5  11   5        1.72        4.24      1.58 o
   6  11   5        2.83        2.35      1.66 o
  -5  12   5       14.77       19.01      3.20 o
  -4  12   5        0.02       -1.60      1.66 o
  -3  12   5       68.27       80.91      2.24 o
  -2  12   5        7.25        6.95      1.13 o
  -1  12   5        0.49        1.25      1.10 o
   0  12   5        0.32        0.98      0.95 o
   1  12   5       15.10       18.63      1.51 o
   2  12   5       15.10       16.50      1.62 o
   3  12   5       18.58       22.28      1.47 o
   4  12   5        0.28        4.49      2.56 o
  -3  13   5       12.71       19.19      2.27 o
  -2  13   5        4.51        7.11      1.93 o
  -1  13   5       47.01       63.50      3.56 o
   0  13   5       39.27       42.12      2.03 o
   1  13   5        6.11       11.73      1.44 o
   2  13   5        8.99       12.11      1.40 o
   3  13   5        0.06       -0.07      2.46 o
 -10   0   6       40.16       51.26      4.91 o
  -8   0   6        0.01       -0.13      2.56 o
  -6   0   6      428.77      441.91      6.76 o
  -4   0   6     1172.33     1161.23     14.00 o
  -2   0   6      158.09      150.11      2.15 o
   0   0   6     1528.86     1550.57     16.86 o
   2   0   6      425.30      361.49      4.55 o
   4   0   6       53.42       47.38      1.33 o
   6   0   6      168.14      176.89      4.81 o
   8   0   6       60.84       65.91      2.68 o
  10   0   6        6.83        8.12      1.71 o
 -10   1   6        2.51        2.11      3.31 o
  -9   1   6        0.01        0.00      0.57 o
  -8   1   6      115.41      114.67      2.18 o
  -7   1   6        6.18        5.15      0.62 o
  -6   1   6      142.46      138.79      2.16 o
  -5   1   6        0.15       -0.02      0.27 o
  -4   1   6      196.23      206.88      2.08 o
  -3   1   6        3.11        2.71      0.65 o
  -2   1   6     2688.25     2744.33     19.00 o
  -1   1   6       23.91       24.63      0.50 o
   0   1   6      465.92      420.29      3.57 o
   1   1   6     1184.07     1375.84     11.69 o
   2   1   6      271.09      277.74      2.41 o
   3   1   6      389.42      442.70      5.10 o
   4   1   6      413.22      395.50      5.38 o
   5   1   6      286.30      279.53      4.04 o
   6   1   6      125.88      122.42      2.30 o
   7   1   6        6.27        4.45      0.77 o
   8   1   6       12.58       14.27      1.48 o
   9   1   6       34.83       34.10      1.57 o
  10   1   6        4.07        4.49      1.21 o
 -10   2   6        1.25        1.99      0.94 o
  -9   2   6        4.77        5.50      0.85 o
  -8   2   6       17.23       17.12      2.12 o
  -7   2   6       11.90       11.85      0.88 o
  -6   2   6       65.31       58.12      1.58 o
  -5   2   6       14.08       14.58      0.45 o
  -4   2   6      587.11      589.69      5.49 o
  -3   2   6       33.15       36.48      0.61 o
  -2   2   6      262.14      324.84      2.61 o
  -1   2   6      306.57      374.07      3.09 o
   0   2   6     2293.66     2443.88     19.61 o
   1   2   6     1429.62     1660.62     14.08 o
   2   2   6     1173.99     1111.09     10.92 o
   3   2   6       29.53       22.77      0.55 o
   4   2   6        0.76        0.28      0.30 o
   5   2   6      161.62      169.38      2.36 o
   6   2   6       50.47       51.44      1.57 o
   7   2   6      262.23      264.48      4.11 o
   8   2   6       17.86       16.31      1.53 o
   9   2   6       17.88       17.20      1.94 o
  10   2   6        3.69        2.88      1.06 o
 -10   3   6        2.04        2.14      1.81 o
  -9   3   6        0.71        0.71      0.72 o
  -8   3   6        0.18        0.14      0.87 o
  -7   3   6       17.73       19.54      1.05 o
  -6   3   6      114.63      113.59      2.40 o
  -5   3   6       28.52       29.02      0.77 o
  -4   3   6       54.45       53.40      0.86 o
  -3   3   6       80.65       95.36      1.20 o
  -2   3   6      145.57      139.73      1.46 o
  -1   3   6      961.38     1068.46      8.42 o
   0   3   6       12.97       20.28      0.64 o
   1   3   6       81.90       76.21      1.08 o
   2   3   6      517.58      560.18      5.68 o
   3   3   6     1160.04     1168.09     13.95 o
   4   3   6      482.75      486.38      6.36 o
   5   3   6      275.97      264.15      4.58 o
   6   3   6        0.01       -0.05      0.77 o
   7   3   6        0.20       -0.66      0.69 o
   8   3   6        2.56        0.65      0.77 o
   9   3   6       19.98       19.55      1.28 o
 -10   4   6        0.00       -1.07      2.78 o
  -9   4   6        1.88        2.28      0.92 o
  -8   4   6       13.36       13.29      1.04 o
  -7   4   6        0.22        0.04      0.71 o
  -6   4   6        1.90        2.18      0.71 o
  -5   4   6       19.02       18.53      0.92 o
  -4   4   6       14.02       12.87      0.69 o
  -3   4   6       15.10       15.73      0.63 o
  -2   4   6       11.65        9.23      0.38 o
  -1   4   6       39.64       45.91      0.81 o
   0   4   6        2.64        5.39      0.42 o
   1   4   6     1038.56     1034.66     10.26 o
   2   4   6        3.82        6.11      0.84 o
   3   4   6      450.32      461.56      5.54 o
   4   4   6      218.29      236.38      3.41 o
   5   4   6       37.30       33.65      1.52 o
   6   4   6       54.60       58.63      2.03 o
   7   4   6       34.96       36.13      1.79 o
   8   4   6        1.93        1.66      0.88 o
   9   4   6        7.36        8.28      1.17 o
  -9   5   6        1.59        2.11      1.71 o
  -8   5   6        4.13        4.17      0.98 o
  -7   5   6       14.63       11.25      1.70 o
  -6   5   6       32.37       27.99      1.33 o
  -5   5   6       62.51       59.44      1.54 o
  -4   5   6       32.92       32.85      1.03 o
  -3   5   6       57.65       63.76      1.16 o
  -2   5   6      347.27      342.22      2.97 o
  -1   5   6       64.74       58.53      1.06 o
   0   5   6      234.17      220.92      2.80 o
   1   5   6       58.09       51.30      1.38 o
   2   5   6       35.50       35.09      0.96 o
   3   5   6        0.40        0.11      0.41 o
   4   5   6       75.47       74.80      2.93 o
   5   5   6       81.85       80.57      2.20 o
   6   5   6       27.65       29.50      1.52 o
   7   5   6        8.95       11.04      1.54 o
   8   5   6       15.39       16.38      1.74 o
   9   5   6        0.35        1.28      1.50 o
  -9   6   6        0.56        1.47      1.46 o
  -8   6   6        0.56        0.31      2.46 o
  -7   6   6       22.21       22.89      1.37 o
  -6   6   6       88.71       82.89      2.38 o
  -5   6   6       18.31       17.71      1.66 o
  -4   6   6      330.03      322.91      3.80 o
  -3   6   6      253.26      243.93      2.23 o
  -2   6   6       51.54       49.33      1.05 o
  -1   6   6       87.02       70.49      1.37 o
   0   6   6      228.13      220.78      3.20 o
   1   6   6      173.49      145.85      2.70 o
   2   6   6     1061.81     1067.42     12.34 o
   3   6   6        1.55        1.61      0.61 o
   4   6   6       77.27       77.75      2.71 o
   5   6   6       35.59       40.65      3.95 o
   6   6   6        0.09       -0.07      1.18 o
   7   6   6        4.50        4.75      1.33 o
   8   6   6        0.01       -1.33      1.33 o
   9   6   6        0.64        1.71      1.71 o
  -9   7   6        3.36        2.69      2.03 o
  -8   7   6        9.30        6.54      1.62 o
  -7   7   6        0.00        0.85      2.03 o
  -6   7   6       20.51       16.90      1.74 o
  -5   7   6      136.70      146.02      4.10 o
  -4   7   6       27.50       34.54      2.96 o
  -3   7   6      217.70      195.29      2.43 o
  -2   7   6      593.98      586.83      6.82 o
  -1   7   6        8.91       10.22      0.77 o
   0   7   6     1011.80     1000.48     14.10 o
   1   7   6       64.28       65.45      1.82 o
   2   7   6        0.03       -0.65      0.65 o
   3   7   6       81.05       79.96      3.29 o
   4   7   6      145.56      132.98      4.17 o
   5   7   6        8.84        7.50      1.33 o
   6   7   6       10.13        9.82      1.92 o
   7   7   6        0.19       -0.81      1.33 o
   8   7   6        1.34        5.56      1.69 o
  -8   8   6        4.53        2.51      3.20 o
  -7   8   6       22.27       26.55      2.21 o
  -6   8   6        6.07        5.77      1.92 o
  -5   8   6       70.81       58.74      3.84 o
  -4   8   6      176.41      170.96     10.57 o
  -3   8   6      117.18      131.93      2.54 o
  -2   8   6      170.51      171.69      2.48 o
  -1   8   6      489.81      477.68      6.34 o
   0   8   6      136.17      127.30      2.75 o
   1   8   6        1.02        0.61      0.82 o
   2   8   6      160.93      148.39      2.83 o
   3   8   6        1.49        0.97      0.75 o
   4   8   6        2.15        1.92      1.21 o
   5   8   6        3.45        5.53      1.43 o
   6   8   6        6.04        4.71      2.35 o
   7   8   6       15.12       13.83      2.46 o
   8   8   6        1.25       -1.92      1.92 o
  -8   9   6        0.60       -1.28      1.92 o
  -7   9   6        1.96        0.85      2.14 o
  -6   9   6       39.66       37.17      3.20 o
  -5   9   6       70.40       84.37      4.91 o
  -4   9   6       20.41       18.49      1.66 o
  -3   9   6      119.65      117.01      2.68 o
  -2   9   6      107.35       98.89      2.13 o
  -1   9   6       60.56       65.24      1.91 o
   0   9   6       13.82       12.44      1.20 o
   1   9   6      279.62      273.23      6.35 o
   2   9   6       21.01       19.39      1.16 o
   3   9   6       48.77       54.39      1.82 o
   4   9   6        7.75        3.74      1.36 o
   5   9   6       28.96       31.27      4.70 o
   6   9   6        4.21        1.27      1.58 o
   7   9   6        1.06       -1.49      1.49 o
  -7  10   6        5.05        5.98      2.35 o
  -6  10   6        0.87        3.20      2.35 o
  -5  10   6       21.02       22.00      2.99 o
  -4  10   6       17.34       15.07      1.81 o
  -3  10   6      106.02      114.89      3.88 o
  -2  10   6        7.68       10.51      1.52 o
  -1  10   6       95.86       92.20      2.16 o
   0  10   6       40.88       35.96      1.66 o
   1  10   6       32.96       32.60      1.63 o
   2  10   6        2.39        1.71      1.07 o
   3  10   6        7.75        5.18      0.93 o
   4  10   6        0.02       -0.09      1.33 o
   5  10   6       20.85       22.23      2.11 o
   6  10   6        3.88        5.31      1.73 o
  -6  11   6        0.30        1.71      2.56 o
  -5  11   6       28.08       38.23      3.84 o
  -4  11   6       12.81       11.00      1.81 o
  -3  11   6        7.55        4.62      1.08 o
  -2  11   6        2.38        0.48      1.12 o
  -1  11   6        0.70        0.34      0.85 o
   0  11   6        8.25        9.81      1.31 o
   1  11   6        3.27        0.65      1.61 o
   2  11   6       14.38       21.78      2.35 o
   3  11   6       36.03       35.96      2.25 o
   4  11   6       15.05       21.01      2.03 o
   5  11   6        0.30       -1.43      1.43 o
  -5  12   6       17.24       13.46      2.99 o
  -4  12   6        0.08        0.32      2.56 o
  -3  12   6        6.32        6.89      0.93 o
  -2  12   6       12.42       11.25      1.21 o
  -1  12   6        2.45        3.46      1.16 o
   0  12   6        8.51        8.86      1.14 o
   1  12   6        2.73        0.90      1.33 o
   2  12   6        0.35        0.47      1.15 o
   3  12   6        0.96        2.08      0.97 o
   4  12   6       25.83       34.82      3.84 o
  -3  13   6        3.77        2.46      1.81 o
  -2  13   6        5.26        9.94      2.54 o
  -1  13   6        0.33        0.36      1.16 o
   0  13   6        2.42        3.74      1.51 o
   1  13   6        3.69        4.75      1.29 o
   2  13   6       32.49       43.96      2.78 o
  -9   0   7        9.68        9.74      3.20 o
  -7   0   7        3.05        5.54      0.96 o
  -5   0   7       44.66       41.57      1.03 o
  -3   0   7      286.31      300.67      5.37 o
  -1   0   7     2402.22     2799.32     31.41 o
   1   0   7      294.64      377.56      4.84 o
   3   0   7     1031.35      984.44     12.35 o
   5   0   7      109.92       99.59      3.95 o
   7   0   7      243.93      242.60      5.53 o
   9   0   7       33.86       30.56      2.09 o
 -10   1   7        2.78        2.83      1.10 o
  -9   1   7        0.12       -0.71      0.71 o
  -8   1   7       13.37       15.97      0.96 o
  -7   1   7       43.38       42.09      1.32 o
  -6   1   7       17.29       17.10      0.89 o
  -5   1   7       84.03       85.14      1.07 o
  -4   1   7      106.72      118.32      1.69 o
  -3   1   7      126.88      157.78      1.44 o
  -2   1   7       34.02       53.03      0.81 o
  -1   1   7       24.07       42.27      0.61 o
   0   1   7        8.43        3.14      0.28 o
   1   1   7        0.14        4.28      0.32 o
   2   1   7      210.22      203.49      2.11 o
   3   1   7        6.28       10.90      0.75 o
   4   1   7      113.75      126.36      2.82 o
   5   1   7      405.25      386.10      5.36 o
   6   1   7       55.53       59.59      1.65 o
   7   1   7       98.99       97.93      2.25 o
   8   1   7       14.59       15.30      1.13 o
   9   1   7        5.56        5.23      1.02 o
 -10   2   7        4.08        3.73      1.08 o
  -9   2   7        2.26        3.35      0.82 o
  -8   2   7        0.03        0.04      0.69 o
  -7   2   7        4.96        3.26      0.99 o
  -6   2   7        7.69        7.30      0.77 o
  -5   2   7        1.98        1.31      0.38 o
  -4   2   7      247.07      224.19      2.33 o
  -3   2   7        6.48        6.40      0.29 o
  -2   2   7      516.08      473.88      4.50 o
  -1   2   7      328.04      310.02      2.65 o
   0   2   7      141.79      160.02      1.78 o
   1   2   7        3.32        5.95      0.33 o
   2   2   7      407.15      355.18      3.40 o
   3   2   7        7.32        4.53      0.41 o
   4   2   7      661.41      660.00     12.70 o
   5   2   7       42.05       38.17      1.34 o
   6   2   7       22.26       24.08      1.08 o
   7   2   7        0.18        0.21      0.75 o
   8   2   7        1.10        0.08      0.85 o
   9   2   7       26.74       27.75      1.45 o
 -10   3   7        0.37       -1.16      1.16 o
  -9   3   7        2.37        2.45      0.86 o
  -8   3   7        9.18       10.68      1.00 o
  -7   3   7        1.53        0.81      0.71 o
  -6   3   7      102.15       98.16      2.30 o
  -5   3   7        1.25        1.63      0.54 o
  -4   3   7        3.22        0.73      0.35 o
  -3   3   7      169.05      159.75      1.87 o
  -2   3   7      662.03      649.98      5.70 o
  -1   3   7      190.75      217.64      2.25 o
   0   3   7     2579.42     2357.76     20.99 o
   1   3   7      168.23      150.61      1.66 o
   2   3   7      942.62      936.32      9.31 o
   3   3   7      135.85      121.16      1.68 o
   4   3   7       95.78       92.12      1.59 o
   5   3   7       34.97       33.87      1.27 o
   6   3   7      134.14      129.79      2.51 o
   7   3   7       54.66       56.82      1.80 o
   8   3   7        1.79        1.19      0.88 o
   9   3   7       25.44       23.41      1.63 o
 -10   4   7        0.04        1.48      0.93 o
  -9   4   7        7.97        6.28      1.83 o
  -8   4   7       11.70       10.20      1.05 o
  -7   4   7       30.40       31.52      1.99 o
  -6   4   7       24.56       23.63      1.24 o
  -5   4   7       19.80       22.33      0.95 o
  -4   4   7      536.93      490.55      5.61 o
  -3   4   7      120.60      147.37      1.65 o
  -2   4   7     1095.80     1012.04      8.14 o
  -1   4   7       90.44       75.60      0.94 o
   0   4   7        0.12       -0.14      0.35 o
   1   4   7      773.47      737.39      7.02 o
   2   4   7     1690.28     1600.28     15.70 o
   3   4   7        4.50        5.12      0.47 o
   4   4   7      351.91      319.62      4.56 o
   5   4   7      197.52      193.75      3.19 o
   6   4   7        6.98        6.75      0.83 o
   7   4   7       57.57       57.40      1.88 o
   8   4   7       26.48       25.06      1.70 o
   9   4   7        0.31        0.89      1.02 o
  -9   5   7       11.55       10.77      1.13 o
  -8   5   7        6.13        4.23      0.98 o
  -7   5   7        0.96        0.60      0.85 o
  -6   5   7       80.67       76.98      2.28 o
  -5   5   7       34.25       35.32      3.00 o
  -4   5   7      111.13      102.06      1.73 o
  -3   5   7       90.89       86.50      1.04 o
  -2   5   7      194.23      172.96      1.71 o
  -1   5   7      405.55      406.38      4.29 o
   0   5   7     2066.79     1946.64     18.76 o
   1   5   7        0.36        2.40      0.47 o
   2   5   7       79.20       63.03      1.18 o
   3   5   7      469.50      451.77      5.76 o
   4   5   7      221.39      208.00      4.37 o
   5   5   7       38.50       39.79      2.93 o
   6   5   7      127.19      119.34      2.90 o
   7   5   7        0.01       -0.37      0.83 o
   8   5   7       20.37       18.33      1.47 o
   9   5   7        1.89        3.15      1.28 o
  -9   6   7        0.01        1.60      1.46 o
  -8   6   7        9.80       10.23      1.65 o
  -7   6   7       34.92       37.82      1.88 o
  -6   6   7       11.94       11.84      1.16 o
  -5   6   7       96.34       84.86      2.38 o
  -4   6   7       52.97       53.74      1.34 o
  -3   6   7        7.00        7.93      0.40 o
  -2   6   7      518.12      513.12      5.07 o
  -1   6   7       11.42       11.86      0.62 o
   0   6   7        3.72        4.43      0.66 o
   1   6   7       81.34       76.10      1.70 o
   2   6   7      492.54      457.07      5.59 o
   3   6   7       78.45       88.45      1.90 o
   4   6   7      167.48      150.83      4.07 o
   5   6   7        0.58        1.71      1.13 o
   6   6   7        4.41        6.69      1.43 o
   7   6   7        7.05        8.90      1.54 o
   8   6   7        5.86        4.93      1.67 o
  -9   7   7        1.09        1.23      1.65 o
  -8   7   7        2.11        3.03      1.71 o
  -7   7   7        7.02        4.18      1.46 o
  -6   7   7       16.80       20.89      1.94 o
  -5   7   7       38.72       43.76      2.52 o
  -4   7   7       98.36      105.38      1.97 o
  -3   7   7       78.75       71.59      1.97 o
  -2   7   7        0.61        0.36      0.61 o
  -1   7   7       30.62       29.47      1.17 o
   0   7   7       41.47       39.44      1.76 o
   1   7   7       45.65       47.36      1.45 o
   2   7   7       59.74       53.46      1.64 o
   3   7   7       51.15       56.46      2.38 o
   4   7   7       34.80       36.34      2.99 o
   5   7   7       32.67       32.27      2.03 o
   6   7   7       24.69       28.32      3.20 o
   7   7   7        5.12        4.82      1.49 o
   8   7   7        4.24        4.06      2.14 o
  -8   8   7        3.11        4.11      2.35 o
  -7   8   7        0.44        2.43      1.58 o
  -6   8   7       11.26       16.63      1.94 o
  -5   8   7        5.24        8.33      1.92 o
  -4   8   7        0.00       -0.90      1.13 o
  -3   8   7       35.82       42.89      1.46 o
  -2   8   7        0.37        0.19      0.65 o
  -1   8   7        0.37       -0.65      0.65 o
   0   8   7       42.50       37.82      1.43 o
   1   8   7       70.71       67.94      1.98 o
   2   8   7        1.67        0.98      0.86 o
   3   8   7       25.26       22.58      2.67 o
   4   8   7       13.33       13.37      1.51 o
   5   8   7       32.46       36.08      4.70 o
   6   8   7       12.35       17.41      1.88 o
   7   8   7        1.07       -1.28      1.49 o
  -7   9   7       21.26       22.86      2.99 o
  -6   9   7        7.28        7.69      2.35 o
  -5   9   7        1.29        1.92      1.92 o
  -4   9   7       27.04       23.42      1.88 o
  -3   9   7       94.74       94.82      2.22 o
  -2   9   7        1.09        0.84      0.76 o
  -1   9   7       17.33       19.95      1.08 o
   0   9   7        0.53        1.02      0.74 o
   1   9   7        6.30        7.92      2.12 o
   2   9   7       11.47        8.63      0.98 o
   3   9   7       38.22       41.72      1.71 o
   4   9   7        0.12        1.07      1.36 o
   5   9   7        3.21        5.23      1.58 o
   6   9   7        0.14       -1.43      1.43 o
   7   9   7        1.56        0.85      2.14 o
  -7  10   7        1.80        1.71      2.35 o
  -6  10   7       11.75        7.26      2.56 o
  -5  10   7       41.77       40.58      3.63 o
  -4  10   7       13.62       12.36      2.46 o
  -3  10   7       13.31       12.06      1.03 o
  -2  10   7       28.99       27.09      1.87 o
  -1  10   7      180.94      190.01      3.90 o
   0  10   7        9.12        9.94      1.23 o
   1  10   7       61.31       71.84      5.15 o
   2  10   7        6.40        8.85      1.39 o
   3  10   7        8.46        8.56      1.01 o
   4  10   7        2.01       -0.51      1.50 o
   5  10   7        5.99        5.45      1.66 o
   6  10   7        0.24        1.51      2.14 o
  -6  11   7        8.20        5.77      2.78 o
  -5  11   7       10.36        7.69      2.78 o
  -4  11   7       20.95       23.37      4.27 o
  -3  11   7       62.15       65.13      2.05 o
  -2  11   7        4.17        5.72      1.09 o
  -1  11   7        7.49        7.45      1.16 o
   0  11   7        3.70        2.19      1.12 o
   1  11   7       53.85       52.91      1.93 o
   2  11   7       32.91       35.42      8.33 o
   3  11   7       57.17       66.73      2.26 o
   4  11   7        1.43        0.88      1.58 o
   5  11   7        2.80        3.59      1.73 o
  -4  12   7        2.48        2.49      1.73 o
  -3  12   7        0.05       -1.17      1.66 o
  -2  12   7       10.88       11.00      1.44 o
  -1  12   7       32.93       36.99      1.82 o
   0  12   7       28.74       29.41      1.65 o
   1  12   7       33.78       36.32      2.31 o
   2  12   7        0.92        0.66      1.20 o
   3  12   7       17.90       16.01      1.28 o
   4  12   7        0.20       -0.09      1.58 o
  -2  13   7       15.76       16.51      1.44 o
  -1  13   7        2.63        1.94      1.29 o
   0  13   7        0.76        1.20      1.50 o
   1  13   7       14.84       13.69      1.54 o
 -10   0   8        1.07        2.22      1.92 o
  -8   0   8        0.00       -0.77      1.50 o
  -6   0   8       82.86       76.73      2.49 o
  -4   0   8       85.64       97.03      1.72 o
  -2   0   8      703.87      651.11      7.12 o
   0   0   8     1911.43     1923.01     20.98 o
   2   0   8      578.07      597.88      9.00 o
   4   0   8      562.37      551.42     12.00 o
   6   0   8       29.89       34.88      2.03 o
   8   0   8        0.23        0.39      1.60 o
 -10   1   8        0.92        1.14      1.79 o
  -9   1   8        0.61        2.01      1.20 o
  -8   1   8        0.26       -0.31      0.69 o
  -7   1   8        3.00        4.02      0.69 o
  -6   1   8        5.36        3.87      0.72 o
  -5   1   8       89.78       88.86      1.57 o
  -4   1   8      385.12      377.09      3.49 o
  -3   1   8      566.32      581.33      5.53 o
  -2   1   8      410.17      424.35      3.60 o
  -1   1   8       86.30       91.57      1.25 o
   0   1   8      819.76      779.15      6.80 o
   1   1   8        2.33        1.44      0.28 o
   2   1   8     1321.81     1298.67     11.79 o
   3   1   8       44.37       45.40      0.78 o
   4   1   8       45.95       53.14      1.18 o
   5   1   8      213.10      209.32      3.35 o
   6   1   8       58.44       58.45      1.76 o
   7   1   8        6.78        5.75      0.85 o
   8   1   8        0.13        0.21      0.99 o
   9   1   8        4.42        4.08      1.02 o
 -10   2   8        0.00       -0.87      0.87 o
  -9   2   8       14.02       14.39      1.09 o
  -8   2   8        5.66        5.64      0.82 o
  -7   2   8       55.19       55.82      2.44 o
  -6   2   8       26.33       24.57      1.51 o
  -5   2   8       78.52       79.56      2.53 o
  -4   2   8       16.61       16.11      0.56 o
  -3   2   8      123.38      115.83      1.52 o
  -2   2   8      926.91      898.03      7.69 o
  -1   2   8      584.84      629.16      5.20 o
   0   2   8      432.69      411.30      3.76 o
   1   2   8       10.23       10.94      0.47 o
   2   2   8       62.27       61.21      0.93 o
   3   2   8       52.00       46.14      0.97 o
   4   2   8      225.16      218.21      3.25 o
   5   2   8       68.35       64.42      1.69 o
   6   2   8       28.66       25.09      1.20 o
   7   2   8       84.89       86.17      2.62 o
   8   2   8       26.73       26.56      1.35 o
   9   2   8        1.49        2.92      1.00 o
 -10   3   8        0.99        1.35      0.97 o
  -9   3   8       10.82        9.30      1.07 o
  -8   3   8        0.20        0.90      0.85 o
  -7   3   8        4.62        3.80      0.85 o
  -6   3   8       36.00       32.83      1.47 o
  -5   3   8      144.20      136.76      4.42 o
  -4   3   8      337.55      334.75      4.00 o
  -3   3   8       95.26       98.80      2.35 o
  -2   3   8       48.99       44.58      0.90 o
  -1   3   8        2.32        1.26      0.34 o
   0   3   8      150.57      156.89      1.79 o
   1   3   8      401.29      406.33      4.19 o
   2   3   8        3.96        3.29      0.40 o
   3   3   8       75.77       68.14      1.26 o
   4   3   8       11.45        9.93      0.76 o
   5   3   8        4.49        3.29      0.74 o
   6   3   8       90.21       84.47      2.06 o
   7   3   8        6.03        6.73      0.96 o
   8   3   8       23.97       24.49      1.39 o
   9   3   8        0.63       -0.44      1.06 o
  -9   4   8        0.55        0.20      1.41 o
  -8   4   8        6.19        5.76      0.99 o
  -7   4   8       54.46       51.19      1.98 o
  -6   4   8       71.70       73.16      2.15 o
  -5   4   8        6.81        6.02      0.83 o
  -4   4   8       12.52       13.21      0.68 o
  -3   4   8      279.44      271.26      2.52 o
  -2   4   8      124.76      135.63      1.41 o
  -1   4   8      108.26      116.51      1.38 o
   0   4   8        4.97        2.54      0.44 o
   1   4   8        0.08       -0.25      0.26 o
   2   4   8        6.77        5.69      0.56 o
   3   4   8      112.83       99.32      1.79 o
   4   4   8        0.01       -0.41      0.60 o
   5   4   8       44.30       47.02      1.59 o
   6   4   8        0.31        2.30      0.79 o
   7   4   8       20.14       19.55      1.18 o
   8   4   8        3.67        4.59      0.99 o
   9   4   8        2.56        1.94      1.20 o
  -9   5   8        6.02        5.21      1.13 o
  -8   5   8       12.02       13.65      1.25 o
  -7   5   8        0.21       -0.14      0.85 o
  -6   5   8        5.88        4.44      0.96 o
  -5   5   8      163.67      167.84      3.41 o
  -4   5   8       33.22       38.30      1.22 o
  -3   5   8       31.06       25.64      0.56 o
  -2   5   8       64.34       65.33      0.94 o
  -1   5   8      664.50      630.67      5.94 o
   0   5   8       62.03       54.39      1.13 o
   1   5   8        4.04        4.21      0.61 o
   2   5   8        0.43        0.45      0.49 o
   3   5   8      308.63      289.71      3.56 o
   4   5   8        0.01       -0.75      0.77 o
   5   5   8      127.44      119.54      2.68 o
   6   5   8       38.83       36.45      1.48 o
   7   5   8        0.85        0.54      0.92 o
   8   5   8       14.45       11.73      1.37 o
  -9   6   8        0.11       -1.46      1.46 o
  -8   6   8        3.38        3.04      1.12 o
  -7   6   8       17.05       16.42      1.37 o
  -6   6   8       22.42       25.75      1.78 o
  -5   6   8        2.79        3.34      0.96 o
  -4   6   8       82.97       78.04      1.64 o
  -3   6   8      284.07      287.02      2.78 o
  -2   6   8      140.55      130.75      1.84 o
  -1   6   8      186.68      155.70      2.09 o
   0   6   8       67.90       75.15      1.54 o
   1   6   8     1522.49     1407.48     17.02 o
   2   6   8      150.08      147.81      2.49 o
   3   6   8      104.85      103.95      1.93 o
   4   6   8      165.19      148.36      3.24 o
   5   6   8       16.61       14.67      1.25 o
   6   6   8       76.71       67.96      2.49 o
   7   6   8       17.08       17.71      1.50 o
   8   6   8        2.25        1.90      1.20 o
  -8   7   8        0.04       -0.36      1.46 o
  -7   7   8       16.08       18.77      1.97 o
  -6   7   8        0.00       -0.01      1.03 o
  -5   7   8        7.29        8.55      1.20 o
  -4   7   8        8.74        6.60      1.00 o
  -3   7   8       72.29       68.90      1.41 o
  -2   7   8      134.52      128.43      2.11 o
  -1   7   8      533.73      511.88      6.71 o
   0   7   8      408.19      391.72      5.38 o
   1   7   8        0.30       -0.05      0.64 o
   2   7   8      157.00      149.66      2.59 o
   3   7   8      326.19      299.65      4.67 o
   4   7   8        3.63        2.65      1.50 o
   5   7   8       78.79       86.05      3.31 o
   6   7   8       37.13       31.47      1.78 o
   7   7   8        6.56        9.61      2.42 o
   8   7   8       19.77       17.09      1.88 o
  -8   8   8        2.30       -0.31      1.62 o
  -7   8   8        9.27        7.97      2.99 o
  -6   8   8       18.86       18.59      2.05 o
  -5   8   8       75.98       73.69      4.49 o
  -4   8   8        0.03       -1.21      1.21 o
  -3   8   8        7.59        8.66      1.23 o
  -2   8   8       43.80       39.95      1.72 o
  -1   8   8       25.25       25.37      1.17 o
   0   8   8       33.52       34.78      1.32 o
   1   8   8      184.99      176.85      2.99 o
   2   8   8       45.21       41.23      1.45 o
   3   8   8       59.49       67.23      2.33 o
   4   8   8       99.73      102.52      3.70 o
   5   8   8       17.32       17.20      1.95 o
   6   8   8        2.20        3.15      1.58 o
   7   8   8       26.77       33.22      2.05 o
  -7   9   8        1.83        2.35      2.14 o
  -6   9   8        1.00       -0.43      1.92 o
  -5   9   8       22.32       27.77      2.99 o
  -4   9   8       37.99       41.14      2.34 o
  -3   9   8       97.06       94.59      2.22 o
  -2   9   8      114.74      118.23      2.70 o
  -1   9   8       10.12        9.47      0.95 o
   0   9   8        0.01       -0.65      0.74 o
   1   9   8        1.08        0.27      0.74 o
   2   9   8       56.92       60.07      3.08 o
   3   9   8       64.80       65.63      2.36 o
   4   9   8       11.64        8.53      1.58 o
   5   9   8       53.40       58.53      3.32 o
   6   9   8       16.98       16.80      2.11 o
  -6  10   8       13.48       14.31      2.78 o
  -5  10   8        0.04       -2.14      2.14 o
  -4  10   8       35.15       31.65      2.27 o
  -3  10   8       13.08       15.48      1.05 o
  -2  10   8        9.64        9.65      1.16 o
  -1  10   8      103.12      105.03      2.87 o
   0  10   8      107.83      110.68      2.49 o
   1  10   8       47.55       50.69      1.77 o
   2  10   8        0.25        0.96      0.97 o
   3  10   8        0.58        0.10      0.95 o
   4  10   8        5.71        6.68      2.88 o
   5  10   8        3.32        5.68      1.92 o
   6  10   8        2.94        5.34      2.56 o
  -5  11   8        0.38        0.64      2.35 o
  -4  11   8        9.88       16.99      2.03 o
  -3  11   8        0.84        1.55      0.94 o
  -2  11   8       46.33       50.80      2.01 o
  -1  11   8        0.58        1.37      1.10 o
   0  11   8        3.26        1.58      1.12 o
   1  11   8       60.71       62.59      2.44 o
   2  11   8        4.66        4.67      1.63 o
   3  11   8       16.76       16.53      1.18 o
   4  11   8        0.82        1.32      1.92 o
   5  11   8        0.07        0.13      1.92 o
  -4  12   8        9.40       12.00      2.11 o
  -3  12   8        4.90        3.42      1.92 o
  -2  12   8        2.26        1.66      1.11 o
  -1  12   8        4.02        3.26      1.23 o
   0  12   8        0.40        1.06      1.15 o
   1  12   8        0.62        1.62      1.49 o
   2  12   8        0.11        1.01      1.00 o
   3  12   8        8.27        7.82      1.39 o
  -1  13   8       12.93       10.89      2.99 o
  -9   0   9        4.25        5.06      1.34 o
  -7   0   9      153.71      147.54      3.95 o
  -5   0   9      296.11      285.57      6.05 o
  -3   0   9      938.82      935.23     13.35 o
  -1   0   9     2512.05     2431.01     29.10 o
   1   0   9     2308.24     2188.82     26.29 o
   3   0   9      215.71      214.36      2.71 o
   5   0   9      668.23      643.93     15.91 o
   7   0   9       67.14       54.26      3.63 o
   9   0   9        0.03       -1.82      1.82 o
 -10   1   9        2.35        1.23      0.97 o
  -9   1   9       12.40       11.68      1.14 o
  -8   1   9        0.00       -0.55      0.80 o
  -7   1   9        0.37        0.15      0.72 o
  -6   1   9       17.13       14.79      0.96 o
  -5   1   9      400.97      378.46      5.46 o
  -4   1   9       13.16       15.74      0.72 o
  -3   1   9     1100.01     1069.13     10.72 o
  -2   1   9      199.92      206.66      1.83 o
  -1   1   9       12.82       10.99      0.67 o
   0   1   9       69.69       77.60      1.05 o
   1   1   9      760.53      715.73      6.68 o
   2   1   9       22.01       15.79      0.56 o
   3   1   9     1577.49     1477.30     14.53 o
   4   1   9       40.35       40.73      1.85 o
   5   1   9      141.03      122.13      2.39 o
   6   1   9       14.66       12.89      1.01 o
   7   1   9       18.84       21.55      1.25 o
   8   1   9        5.43        4.89      1.03 o
   9   1   9        0.66        0.22      0.99 o
 -10   2   9        0.21       -0.59      0.97 o
  -9   2   9        1.90        1.42      0.99 o
  -8   2   9       13.75       12.72      1.51 o
  -7   2   9       36.31       39.59      1.76 o
  -6   2   9        3.15        3.39      0.77 o
  -5   2   9        2.16        2.45      0.71 o
  -4   2   9       15.40       13.70      0.87 o
  -3   2   9       42.34       36.63      0.67 o
  -2   2   9      179.61      175.98      1.62 o
  -1   2   9     1043.21      985.67      8.59 o
   0   2   9      435.79      422.44      3.90 o
   1   2   9      128.61      108.84      1.39 o
   2   2   9       56.32       64.22      1.01 o
   3   2   9      394.51      403.29      4.41 o
   4   2   9       24.61       21.87      1.01 o
   5   2   9       77.31       78.32      1.91 o
   6   2   9       29.58       30.14      1.30 o
   7   2   9       12.79        9.09      1.03 o
   8   2   9       10.92        9.16      1.73 o
   9   2   9        1.19        1.01      1.12 o
  -9   3   9        0.37        0.06      0.94 o
  -8   3   9        1.55        2.19      0.93 o
  -7   3   9       20.78       18.20      1.97 o
  -6   3   9        0.20        0.58      0.83 o
  -5   3   9       34.86       31.35      1.58 o
  -4   3   9        0.92        0.92      0.50 o
  -3   3   9        2.78        4.66      0.38 o
  -2   3   9        0.29        0.52      0.30 o
  -1   3   9       51.76       49.60      0.91 o
   0   3   9      273.51      266.30      2.77 o
   1   3   9      573.49      547.67      5.23 o
   2   3   9      603.49      584.63      5.53 o
   3   3   9       27.63       23.80      0.73 o
   4   3   9      207.02      190.37      3.03 o
   5   3   9      102.39      109.94      2.31 o
   6   3   9       22.23       23.11      1.25 o
   7   3   9        1.69        3.17      0.90 o
   8   3   9       29.87       33.01      2.41 o
   9   3   9        3.44        4.15      2.44 o
  -9   4   9        0.95        2.54      0.99 o
  -8   4   9        0.18        0.71      0.99 o
  -7   4   9        1.66        0.86      0.91 o
  -6   4   9        0.03       -0.83      0.83 o
  -5   4   9      157.13      150.78      3.20 o
  -4   4   9       23.65       21.30      0.88 o
  -3   4   9      261.53      247.97      3.34 o
  -2   4   9       72.07       73.84      1.08 o
  -1   4   9       55.08       45.14      0.98 o
   0   4   9       39.82       36.65      0.85 o
   1   4   9      369.85      337.23      3.17 o
   2   4   9       11.98       12.15      0.59 o
   3   4   9      132.18      125.69      1.88 o
   4   4   9      555.84      518.18      6.71 o
   5   4   9        0.34        1.35      0.74 o
   6   4   9      304.44      305.92      4.74 o
   7   4   9        7.62        9.33      1.07 o
   8   4   9        0.04        0.07      0.97 o
  -9   5   9        4.01        3.31      1.74 o
  -8   5   9        0.10        0.25      2.07 o
  -7   5   9        4.86        4.49      1.11 o
  -6   5   9        5.09        2.89      1.38 o
  -5   5   9        1.58        0.55      0.89 o
  -4   5   9       37.59       37.33      1.26 o
  -3   5   9      485.27      459.56      4.14 o
  -2   5   9        6.36        5.95      0.47 o
  -1   5   9      878.44      840.35      7.81 o
   0   5   9       15.28       11.67      0.62 o
   1   5   9        7.54        4.65      0.54 o
   2   5   9      337.92      306.93      3.78 o
   3   5   9       10.64       11.98      0.63 o
   4   5   9      210.43      210.75      3.34 o
   5   5   9       10.89       13.74      1.00 o
   6   5   9       50.65       44.34      1.78 o
   7   5   9       14.56       16.47      1.67 o
   8   5   9       58.82       55.19      2.54 o
  -9   6   9        0.61        0.64      1.92 o
  -8   6   9        0.58        0.47      1.12 o
  -7   6   9       38.50       34.17      1.78 o
  -6   6   9       11.49       12.01      1.27 o
  -5   6   9       71.72       67.00      2.35 o
  -4   6   9        0.83        1.54      0.68 o
  -3   6   9       11.06        9.91      0.63 o
  -2   6   9       28.02       24.81      0.85 o
  -1   6   9      180.20      178.35      2.33 o
   0   6   9      140.42      137.05      2.19 o
   1   6   9      170.85      164.63      2.62 o
   2   6   9       42.41       44.99      2.38 o
   3   6   9        0.04       -0.31      0.59 o
   4   6   9       25.90       17.71      1.30 o
   5   6   9        0.89        0.82      0.97 o
   6   6   9       42.38       41.54      3.10 o
   7   6   9        6.50        8.55      1.37 o
   8   6   9        0.18        2.09      1.43 o
  -8   7   9       14.31       19.38      2.17 o
  -7   7   9       10.42       10.13      1.38 o
  -6   7   9       26.22       28.43      3.33 o
  -5   7   9       59.20       58.42      2.35 o
  -4   7   9        0.88        0.57      0.72 o
  -3   7   9       61.96       67.49      1.45 o
  -2   7   9      152.51      161.30      2.47 o
  -1   7   9        3.20        2.81      0.65 o
   0   7   9       37.73       42.10      1.51 o
   1   7   9       39.34       37.26      1.40 o
   2   7   9        0.19       -0.49      0.77 o
   3   7   9       60.69       60.72      1.83 o
   4   7   9        0.03       -0.17      0.94 o
   5   7   9        5.37        7.13      1.22 o
   6   7   9        0.41        3.32      1.18 o
   7   7   9        0.12       -0.68      1.15 o
  -8   8   9        0.14        0.21      2.14 o
  -7   8   9       17.49       19.41      2.21 o
  -6   8   9       19.10       21.48      2.21 o
  -5   8   9       20.86       20.72      2.56 o
  -4   8   9      205.84      215.60      5.13 o
  -3   8   9       67.84       70.97      2.71 o
  -2   8   9       89.72       90.79      2.46 o
  -1   8   9       99.96      110.06      2.32 o
   0   8   9        0.72        1.45      0.69 o
   1   8   9       14.86       16.47      1.04 o
   2   8   9        0.64        0.37      0.71 o
   3   8   9        3.04        2.30      1.57 o
   4   8   9       12.37       13.52      1.38 o
   5   8   9       13.81       11.09      1.39 o
   6   8   9        0.67        1.22      1.19 o
   7   8   9        2.10        2.80      1.58 o
  -7   9   9        1.07        3.84      2.35 o
  -6   9   9       37.44       36.95      3.42 o
  -5   9   9       15.81       17.09      2.78 o
  -4   9   9        1.99       -1.71      1.82 o
  -3   9   9       70.31       70.81      1.99 o
  -2   9   9       30.43       28.84      1.47 o
  -1   9   9        0.78        1.09      0.97 o
   0   9   9       27.10       27.61      1.30 o
   1   9   9       79.23       82.62      2.77 o
   2   9   9       23.60       23.49      1.41 o
   3   9   9        6.35        5.33      0.95 o
   4   9   9        0.43       -0.85      1.11 o
   5   9   9       23.00       29.20      1.92 o
   6   9   9        7.17        7.13      1.44 o
  -6  10   9        1.75        1.28      2.35 o
  -5  10   9        0.66       -2.14      2.14 o
  -4  10   9        9.39       11.26      1.81 o
  -3  10   9        1.23        1.37      0.86 o
  -2  10   9        4.62        2.18      1.55 o
  -1  10   9       48.45       49.26      2.72 o
   0  10   9        9.42       11.25      1.12 o
   1  10   9        3.99        5.60      1.33 o
   2  10   9        9.59        7.90      1.11 o
   3  10   9       96.95      104.96      2.48 o
   4  10   9       17.87       16.91      1.68 o
   5  10   9       11.30       11.28      1.59 o
  -5  11   9        0.35       -1.07      2.35 o
  -4  11   9        0.13       -1.58      1.58 o
  -3  11   9        0.18       -0.62      1.66 o
  -2  11   9        5.43        5.66      1.11 o
  -1  11   9       15.41       16.00      1.41 o
   0  11   9        7.37        5.19      1.19 o
   1  11   9       40.24       38.35      3.45 o
   2  11   9       13.50       15.34      1.37 o
   3  11   9        0.12        0.78      0.92 o
   4  11   9        0.05        0.30      1.44 o
  -3  12   9       10.70        8.22      1.96 o
  -2  12   9        2.03        3.29      1.22 o
  -1  12   9        0.05        0.79      1.22 o
   0  12   9        5.45        6.74      1.84 o
   1  12   9        7.61       10.82      1.69 o
   2  12   9        0.01       -0.29      1.14 o
  -8   0  10        5.40        4.26      1.32 o
  -6   0  10        2.90        2.96      1.39 o
  -4   0  10       68.37       67.46      1.84 o
  -2   0  10        1.28        0.15      0.56 o
   0   0  10        1.58        0.72      0.50 o
   2   0  10      167.31      154.73      2.39 o
   4   0  10      199.25      172.62      4.22 o
   6   0  10      167.64      167.77      4.44 o
   8   0  10       47.91       45.83      2.86 o
  -9   1  10        5.75        4.84      1.00 o
  -8   1  10        4.89        4.56      0.95 o
  -7   1  10       21.34       20.85      1.17 o
  -6   1  10        0.31       -1.00      1.01 o
  -5   1  10       90.94       86.38      2.03 o
  -4   1  10        4.65        5.10      0.56 o
  -3   1  10      308.44      295.36      2.66 o
  -2   1  10       68.30       69.96      0.99 o
  -1   1  10     1064.12     1019.84      8.64 o
   0   1  10      143.41      127.62      1.76 o
   1   1  10      308.13      307.82      3.15 o
   2   1  10        0.62        0.41      0.40 o
   3   1  10      544.05      511.48      4.92 o
   4   1  10      434.33      410.57      5.44 o
   5   1  10       16.07       14.40      1.13 o
   6   1  10      121.09      108.96      2.50 o
   7   1  10        2.40        2.48      0.94 o
   8   1  10        4.98        4.20      1.09 o
   9   1  10        2.46        2.62      1.20 o
  -9   2  10        0.69       -0.18      1.19 o
  -8   2  10        2.83        2.18      0.88 o
  -7   2  10       58.20       56.83      2.53 o
  -6   2  10       27.18       29.33      1.96 o
  -5   2  10      425.58      409.73      5.91 o
  -4   2  10       53.64       57.08      1.23 o
  -3   2  10      167.85      158.57      1.85 o
  -2   2  10        6.52        6.85      0.38 o
  -1   2  10      211.41      188.23      2.04 o
   0   2  10      268.30      257.18      2.58 o
   1   2  10     2654.70     2480.93     22.32 o
   2   2  10     1096.08     1043.77     10.29 o
   3   2  10      231.20      209.34      2.52 o
   4   2  10        5.68        8.54      0.85 o
   5   2  10      131.60      127.33      3.33 o
   6   2  10       38.26       34.19      1.43 o
   7   2  10        6.29        8.15      1.07 o
   8   2  10        9.14        8.40      1.18 o
   9   2  10        5.60        4.78      1.33 o
  -9   3  10       10.65       10.53      2.03 o
  -8   3  10        6.49        4.35      1.05 o
  -7   3  10       66.24       69.79      2.16 o
  -6   3  10       43.03       38.91      1.61 o
  -5   3  10       12.56       13.73      1.60 o
  -4   3  10       19.53       20.76      0.85 o
  -3   3  10      930.46      874.15      6.99 o
  -2   3  10        1.67        1.22      0.32 o
  -1   3  10     1221.17     1147.60     10.00 o
   0   3  10      477.09      452.43      4.49 o
   1   3  10      124.36      123.67      1.57 o
   2   3  10       59.40       47.03      0.96 o
   3   3  10      690.05      673.20      6.92 o
   4   3  10      212.68      194.01      3.25 o
   5   3  10      163.28      151.26      2.88 o
   6   3  10        1.63        1.39      0.86 o
   7   3  10        2.52        2.81      0.92 o
   8   3  10        0.01        1.01      1.01 o
  -9   4  10        0.04       -1.00      1.00 o
  -8   4  10        5.04        2.11      1.05 o
  -7   4  10        5.99        3.40      1.11 o
  -6   4  10        1.04        0.38      0.96 o
  -5   4  10      258.22      252.11      4.65 o
  -4   4  10        0.41        1.45      0.60 o
  -3   4  10      359.12      348.72      3.52 o
  -2   4  10      139.36      138.55      1.78 o
  -1   4  10      669.96      639.72      5.85 o
   0   4  10        0.82        3.67      0.47 o
   1   4  10      536.45      544.32      4.92 o
   2   4  10      101.89       85.70      1.41 o
   3   4  10       16.43       15.15      0.70 o
   4   4  10       15.07       15.19      1.01 o
   5   4  10       16.84       18.86      1.11 o
   6   4  10        1.31        1.03      0.88 o
   7   4  10       43.55       43.70      1.79 o
   8   4  10        0.45        0.52      1.20 o
  -9   5  10        4.33        3.10      1.36 o
  -8   5  10        3.30        3.67      1.17 o
  -7   5  10        6.16        7.51      1.24 o
  -6   5  10        9.70       13.04      1.31 o
  -5   5  10        0.84        0.55      0.96 o
  -4   5  10        0.15        0.51      0.65 o
  -3   5  10      175.82      184.37      2.70 o
  -2   5  10       21.63       23.05      0.97 o
  -1   5  10      314.44      317.83      3.61 o
   0   5  10       64.83       56.49      1.24 o
   1   5  10       14.16       13.31      0.53 o
   2   5  10      201.12      186.92      2.37 o
   3   5  10       86.36       99.51      1.71 o
   4   5  10       18.56       22.40      1.77 o
   5   5  10       11.66        9.39      1.26 o
   6   5  10       16.49       17.83      1.99 o
   7   5  10       16.48       17.71      1.55 o
   8   5  10        0.30       -0.93      1.28 o
  -8   6  10        4.08        3.80      1.25 o
  -7   6  10        5.75        5.42      1.25 o
  -6   6  10        4.74        7.66      1.24 o
  -5   6  10       10.94       12.89      1.35 o
  -4   6  10       92.06       96.28      1.97 o
  -3   6  10       10.14        9.55      0.64 o
  -2   6  10       18.31       16.80      0.76 o
  -1   6  10        0.13        0.40      0.52 o
   0   6  10       60.49       51.83      1.38 o
   1   6  10      166.97      169.26      2.60 o
   2   6  10        9.11       12.75      0.87 o
   3   6  10        0.25        1.33      0.77 o
   4   6  10      148.66      128.82      3.24 o
   5   6  10       60.12       72.82      2.62 o
   6   6  10       49.18       49.23      2.49 o
   7   6  10        0.70        1.90      1.72 o
  -8   7  10        2.26        1.57      1.43 o
  -7   7  10        1.53        1.01      1.24 o
  -6   7  10       26.06       24.61      1.77 o
  -5   7  10        0.81       -0.19      1.09 o
  -4   7  10        0.23       -0.43      0.71 o
  -3   7  10       12.02       12.26      0.71 o
  -2   7  10        3.93        2.41      0.72 o
  -1   7  10       60.43       60.55      1.58 o
   0   7  10        0.53       -0.69      0.69 o
   1   7  10        0.72       -0.56      0.66 o
   2   7  10       94.81       88.02      2.13 o
   3   7  10       51.48       53.08      2.44 o
   4   7  10       47.80       52.98      2.34 o
   5   7  10       28.48       34.83      1.90 o
   6   7  10        0.85       -0.09      1.18 o
   7   7  10       14.12       15.04      1.88 o
  -7   8  10        1.16        0.04      2.46 o
  -6   8  10        0.09        0.00      1.62 o
  -5   8  10       10.86        9.57      1.66 o
  -4   8  10        0.95        1.42      1.11 o
  -3   8  10       13.98       14.92      0.92 o
  -2   8  10       12.18       14.44      1.58 o
  -1   8  10       16.22       16.33      1.06 o
   0   8  10        0.06        0.18      0.95 o
   1   8  10        7.81        6.52      0.88 o
   2   8  10        1.06        3.37      0.81 o
   3   8  10       33.97       40.31      1.95 o
   4   8  10        3.69        2.58      1.19 o
   5   8  10        8.00       13.63      1.52 o
   6   8  10       27.71       28.86      2.11 o
  -6   9  10        5.62        6.41      2.35 o
  -5   9  10        8.27        9.61      2.56 o
  -4   9  10        7.95        8.27      2.03 o
  -3   9  10        1.94        1.15      0.86 o
  -2   9  10        8.19       12.72      1.73 o
  -1   9  10        0.89        1.82      1.02 o
   0   9  10       27.72       31.73      1.88 o
   1   9  10       45.21       48.20      1.76 o
   2   9  10       12.48       13.57      1.29 o
   3   9  10        0.42        0.46      0.83 o
   4   9  10        3.63        3.91      1.31 o
   5   9  10        7.64        8.61      1.47 o
   6   9  10        0.03        1.79      1.58 o
  -6  10  10        0.40        0.85      2.35 o
  -5  10  10        0.41       -1.71      2.14 o
  -4  10  10       13.99       12.05      2.67 o
  -3  10  10        0.13        2.05      0.88 o
  -2  10  10       20.69       25.55      1.53 o
  -1  10  10        0.01        0.25      1.43 o
   0  10  10        0.89        1.07      1.11 o
   1  10  10        5.27        4.36      0.98 o
   2  10  10       40.39       37.39      1.72 o
   3  10  10        5.85        5.02      0.93 o
   4  10  10       22.95       28.61      1.93 o
   5  10  10        1.20       -0.10      1.58 o
  -4  11  10        5.53        6.07      1.88 o
  -3  11  10        0.49        0.88      1.60 o
  -2  11  10        1.19       -0.61      1.10 o
  -1  11  10        0.27        2.21      1.58 o
   0  11  10       54.01       67.29      3.38 o
   1  11  10        8.11        9.54      2.03 o
   2  11  10       23.89       31.46      1.75 o
   3  11  10        5.15        3.01      0.93 o
  -2  12  10       39.86       37.00      3.94 o
  -1  12  10        1.75        1.69      1.19 o
   0  12  10        6.19        5.03      2.20 o
   1  12  10        1.83       -0.80      1.42 o
  -9   0  11        7.39       10.08      2.99 o
  -7   0  11       13.75       12.79      1.65 o
  -5   0  11      216.14      211.77      5.08 o
  -3   0  11      968.58      926.79     10.62 o
  -1   0  11        0.46       -0.58      0.58 o
   1   0  11     2847.57     2756.08     37.35 o
   3   0  11      139.48      125.11      2.14 o
   5   0  11       49.36       48.30      2.56 o
   7   0  11       37.22       43.97      2.72 o
  -9   1  11        2.39        1.26      1.06 o
  -8   1  11        4.54        4.44      0.94 o
  -7   1  11       55.47       56.21      1.97 o
  -6   1  11        7.16        7.14      1.11 o
  -5   1  11       62.66       59.80      2.10 o
  -4   1  11        0.19        0.04      0.55 o
  -3   1  11      172.55      162.73      1.70 o
  -2   1  11      161.92      158.67      1.58 o
  -1   1  11     1502.78     1462.63     12.23 o
   0   1  11       85.32       81.86      1.21 o
   1   1  11        8.06        4.91      0.50 o
   2   1  11      110.68      102.53      1.74 o
   3   1  11      646.67      626.26      5.95 o
   4   1  11       17.86       15.85      1.00 o
   5   1  11      206.28      201.34      3.49 o
   6   1  11        9.79        9.94      1.03 o
   7   1  11       24.83       24.11      1.76 o
   8   1  11        0.70        0.63      1.01 o
  -9   2  11        4.62        5.03      1.08 o
  -8   2  11        6.22        5.74      1.10 o
  -7   2  11       37.50       37.11      1.71 o
  -6   2  11        0.77        1.12      0.89 o
  -5   2  11       48.50       45.86      3.92 o
  -4   2  11       45.38       40.27      1.18 o
  -3   2  11       79.60       74.42      1.15 o
  -2   2  11       21.73       20.03      0.66 o
  -1   2  11      198.24      201.05      2.20 o
   0   2  11      167.56      154.38      1.98 o
   1   2  11      185.67      194.58      2.24 o
   2   2  11        1.63        4.28      0.53 o
   3   2  11      176.59      163.35      2.14 o
   4   2  11       53.44       47.19      1.62 o
   5   2  11        7.76        9.44      0.98 o
   6   2  11        3.46        2.98      0.90 o
   7   2  11       74.93       80.01      2.38 o
   8   2  11        1.66        1.48      1.11 o
  -9   3  11        9.76        7.87      1.36 o
  -8   3  11       10.13       10.56      1.42 o
  -7   3  11        0.04       -0.91      0.91 o
  -6   3  11       14.20       14.69      1.14 o
  -5   3  11       56.22       56.78      1.90 o
  -4   3  11       15.96       15.40      0.81 o
  -3   3  11       10.34       10.22      0.57 o
  -2   3  11       55.15       48.71      1.01 o
  -1   3  11       43.58       34.09      0.92 o
   0   3  11       18.02       19.55      0.68 o
   1   3  11        0.78        0.70      0.38 o
   2   3  11        5.84        5.86      0.49 o
   3   3  11        2.46        1.53      0.50 o
   4   3  11        0.03       -0.36      0.36 o
   5   3  11       55.33       55.20      3.11 o
   6   3  11        2.84        1.32      0.90 o
   7   3  11       11.60       11.38      1.21 o
   8   3  11        1.10        1.59      1.25 o
  -9   4  11        0.25        0.73      2.14 o
  -8   4  11       10.02       11.43      1.29 o
  -7   4  11       21.02       24.07      1.74 o
  -6   4  11       49.68       51.17      2.20 o
  -5   4  11       57.38       52.64      2.13 o
  -4   4  11       41.75       45.19      1.42 o
  -3   4  11        3.03        2.38      0.63 o
  -2   4  11      110.05      107.97      1.46 o
  -1   4  11       68.03       62.15      1.18 o
   0   4  11       11.04       11.46      0.59 o
   1   4  11      109.29       94.33      1.28 o
   2   4  11        1.14        0.73      0.46 o
   3   4  11       33.25       28.24      1.10 o
   4   4  11       18.14       16.10      0.75 o
   5   4  11       27.86       25.82      1.88 o
   6   4  11        0.24        0.76      0.88 o
   7   4  11        1.19        2.25      1.22 o
   8   4  11       14.34       13.03      1.81 o
  -8   5  11       12.11       11.83      1.35 o
  -7   5  11        2.31        0.12      1.12 o
  -6   5  11       24.29       24.71      1.62 o
  -5   5  11        6.61        7.76      1.22 o
  -4   5  11      104.70      100.43      1.98 o
  -3   5  11      291.12      270.99      3.65 o
  -2   5  11       58.84       65.85      1.31 o
  -1   5  11       80.93       78.05      1.35 o
   0   5  11       14.06       13.00      0.65 o
   1   5  11       54.84       47.77      1.06 o
   2   5  11        2.29        2.63      0.58 o
   3   5  11        3.78        2.35      0.80 o
   4   5  11        0.51        0.35      0.53 o
   5   5  11       65.10       63.87      2.57 o
   6   5  11        3.02        5.08      1.30 o
   7   5  11        1.07        2.69      1.30 o
  -8   6  11        0.38       -0.32      1.36 o
  -7   6  11        0.96        2.70      1.24 o
  -6   6  11       23.47       21.26      1.89 o
  -5   6  11       11.86       10.24      1.86 o
  -4   6  11       20.99       20.42      1.10 o
  -3   6  11        5.20        4.18      0.78 o
  -2   6  11       70.06       65.75      1.60 o
  -1   6  11        6.27        4.84      0.62 o
   0   6  11      130.18      121.92      1.76 o
   1   6  11       31.90       32.89      1.22 o
   2   6  11        0.13       -0.06      0.80 o
   3   6  11      162.49      153.36      3.08 o
   4   6  11       47.13       53.84      2.26 o
   5   6  11        2.06        2.39      1.18 o
   6   6  11        1.38        3.37      1.22 o
   7   6  11       28.99       27.13      2.27 o
  -7   7  11        0.52       -1.23      1.29 o
  -6   7  11       14.92       13.68      1.56 o
  -5   7  11        1.37        0.63      1.16 o
  -4   7  11       87.23       88.88      2.32 o
  -3   7  11       12.83        8.50      0.72 o
  -2   7  11       81.76       73.48      2.13 o
  -1   7  11       39.84       40.81      1.33 o
   0   7  11       35.77       33.07      1.37 o
   1   7  11       42.47       40.90      1.56 o
   2   7  11      280.63      272.13      4.19 o
   3   7  11       50.64       57.97      2.02 o
   4   7  11       38.50       42.23      2.08 o
   5   7  11       54.69       50.63      3.42 o
   6   7  11        3.30        0.99      1.27 o
   7   7  11        0.08        0.44      1.58 o
  -7   8  11        0.01        0.21      2.14 o
  -6   8  11        1.77       -0.04      1.43 o
  -5   8  11        0.29       -0.31      1.92 o
  -4   8  11       25.45       31.24      1.76 o
  -3   8  11       46.10       45.26      1.36 o
  -2   8  11      212.92      215.27      4.27 o
  -1   8  11       49.04       39.56      1.95 o
   0   8  11      297.72      283.56      4.47 o
   1   8  11       54.45       59.27      3.14 o
   2   8  11        8.15        9.41      1.16 o
   3   8  11       18.91       18.12      2.03 o
   4   8  11       19.16       17.56      1.62 o
   5   8  11        0.20        0.61      1.27 o
   6   8  11       32.30       38.92      2.78 o
  -6   9  11       15.47       17.09      2.99 o
  -5   9  11       13.04        7.90      2.56 o
  -4   9  11       33.01       32.13      4.17 o
  -3   9  11        0.03       -0.81      0.81 o
  -2   9  11        1.04       -0.53      1.36 o
  -1   9  11       59.49       62.77      3.01 o
   0   9  11       98.59       98.37      2.50 o
   1   9  11       18.05       14.66      1.17 o
   2   9  11      103.25      107.25      2.89 o
   3   9  11        0.01       -0.26      1.26 o
   4   9  11       33.89       38.14      2.14 o
   5   9  11        0.19       -1.57      1.82 o
  -5  10  11        0.69       -0.43      2.35 o
  -4  10  11        6.44        4.23      1.73 o
  -3  10  11       17.64       16.65      1.10 o
  -2  10  11       47.47       46.69      2.39 o
  -1  10  11        0.19        2.14      3.84 o
   0  10  11        4.67        4.95      1.27 o
   1  10  11        4.64        5.25      1.18 o
   2  10  11        6.00        4.24      1.16 o
   3  10  11        2.52        3.91      1.03 o
   4  10  11       14.23       11.86      2.35 o
  -4  11  11        9.60        8.86      2.03 o
  -3  11  11        0.82       -0.64      1.66 o
  -2  11  11        2.18        1.61      1.11 o
  -1  11  11        1.80        1.65      1.58 o
   0  11  11        6.66        8.44      3.10 o
   1  11  11        0.04        0.54      1.45 o
   2  11  11        0.14        0.43      1.21 o
   3  11  11        1.42        2.31      1.03 o
  -8   0  12        1.83        1.25      1.51 o
  -6   0  12        1.61        1.66      1.39 o
  -4   0  12      429.89      400.34      8.62 o
  -2   0  12      565.13      558.73      6.95 o
   0   0  12       74.89       60.78      1.51 o
   2   0  12      159.08      152.17      2.85 o
   4   0  12       36.62       34.40      2.03 o
   6   0  12        0.70       -1.28      1.82 o
   8   0  12        0.59        0.62      1.82 o
  -9   1  12        9.41        8.33      1.36 o
  -8   1  12        5.38        5.84      1.42 o
  -7   1  12        2.04        1.12      0.97 o
  -6   1  12      100.02       95.23      2.45 o
  -5   1  12        8.52        7.19      0.99 o
  -4   1  12       94.04       99.96      1.76 o
  -3   1  12       28.17       28.37      1.50 o
  -2   1  12      166.12      143.77      1.75 o
  -1   1  12      697.26      660.91      5.87 o
   0   1  12      489.56      454.82      4.31 o
   1   1  12       11.17       11.67      0.70 o
   2   1  12       51.11       50.79      1.15 o
   3   1  12        0.28       -0.18      0.44 o
   4   1  12       14.90       16.63      1.09 o
   5   1  12        5.92        5.90      0.95 o
   6   1  12        0.89        1.64      0.92 o
   7   1  12       43.54       44.62      2.50 o
   8   1  12        3.85        2.39      1.12 o
  -9   2  12        0.31        0.32      1.21 o
  -8   2  12        5.37        7.50      1.58 o
  -7   2  12       12.56       13.20      1.23 o
  -6   2  12       17.12       16.77      2.28 o
  -5   2  12       64.53       60.41      2.01 o
  -4   2  12       91.22       85.18      1.66 o
  -3   2  12      315.07      317.33      3.73 o
  -2   2  12      250.20      236.84      2.54 o
  -1   2  12       27.09       25.26      1.18 o
   0   2  12      114.56      117.25      1.62 o
   1   2  12      506.55      455.49      4.89 o
   2   2  12      166.60      153.06      2.09 o
   3   2  12      264.82      244.47      5.03 o
   4   2  12       24.57       20.74      1.17 o
   5   2  12      159.93      155.96      3.06 o
   6   2  12       20.68       24.03      1.63 o
   7   2  12        5.15        4.49      1.08 o
   8   2  12        1.28        2.16      1.20 o
  -9   3  12        1.88       -0.10      1.28 o
  -8   3  12       22.34       18.96      1.43 o
  -7   3  12       24.23       24.69      1.67 o
  -6   3  12       10.42       12.39      1.20 o
  -5   3  12        0.97        1.80      0.92 o
  -4   3  12        2.34        2.71      0.66 o
  -3   3  12      136.02      132.22      2.02 o
  -2   3  12        0.13       -0.46      0.46 o
  -1   3  12      267.03      251.91      2.68 o
   0   3  12      250.24      212.55      2.48 o
   1   3  12      355.66      324.40      3.41 o
   2   3  12      113.74       96.15      1.44 o
   3   3  12        0.03       -0.11      0.56 o
   4   3  12       35.22       35.23      1.18 o
   5   3  12      271.33      275.26      4.53 o
   6   3  12        0.70        2.37      0.93 o
   7   3  12       62.27       67.62      2.82 o
   8   3  12        4.90        5.82      1.58 o
  -8   4  12        0.92        2.07      1.34 o
  -7   4  12        0.99        0.82      1.04 o
  -6   4  12       11.10       11.26      1.21 o
  -5   4  12       68.48       66.85      2.17 o
  -4   4  12        3.45        3.79      0.73 o
  -3   4  12       14.01       14.29      0.83 o
  -2   4  12        0.83        0.72      0.48 o
  -1   4  12      134.51      125.49      1.76 o
   0   4  12       10.31       13.97      0.81 o
   1   4  12        4.60        6.72      0.71 o
   2   4  12       40.18       37.74      1.34 o
   3   4  12      614.06      566.04      7.41 o
   4   4  12        0.18        1.91      0.51 o
   5   4  12        7.58        7.23      1.27 o
   6   4  12        6.19       11.30      1.76 o
   7   4  12       45.89       47.97      3.65 o
  -8   5  12        0.09       -0.53      1.36 o
  -7   5  12        3.16        2.20      1.18 o
  -6   5  12        0.13       -0.25      1.16 o
  -5   5  12        0.04        0.16      1.09 o
  -4   5  12        8.15        8.71      0.88 o
  -3   5  12       22.62       22.14      1.01 o
  -2   5  12       18.49       16.66      0.82 o
  -1   5  12       11.53       12.23      0.68 o
   0   5  12       43.50       39.87      1.05 o
   1   5  12      413.17      391.98      4.41 o
   2   5  12      178.05      183.03      2.71 o
   3   5  12        0.03       -0.13      0.77 o
   4   5  12       31.98       37.41      1.84 o
   5   5  12      120.29      113.64      3.88 o
   6   5  12       22.50       22.31      2.44 o
   7   5  12        6.61        6.82      2.99 o
  -8   6  12       10.74       12.02      1.73 o
  -7   6  12        5.42        6.95      1.51 o
  -6   6  12        2.69        0.58      1.24 o
  -5   6  12       65.19       63.41      2.70 o
  -4   6  12        2.10        2.66      0.85 o
  -3   6  12        6.57        6.34      0.93 o
  -2   6  12      119.65      117.47      2.45 o
  -1   6  12       86.75       87.41      1.53 o
   0   6  12      140.10      132.70      2.08 o
   1   6  12       12.58       11.86      0.83 o
   2   6  12        1.66        1.35      0.76 o
   3   6  12      107.90      102.45      3.71 o
   4   6  12        6.86        6.78      0.97 o
   5   6  12       42.76       39.81      2.44 o
   6   6  12       18.96       24.66      1.84 o
   7   6  12        0.10        1.85      1.58 o
  -7   7  12        2.12        3.59      1.58 o
  -6   7  12       38.89       42.95      2.28 o
  -5   7  12       18.24       20.20      1.75 o
  -4   7  12       70.69       75.73      2.66 o
  -3   7  12       54.96       53.23      2.16 o
  -2   7  12        1.91       -0.46      0.84 o
  -1   7  12        7.46        6.39      0.80 o
   0   7  12       74.83       75.60      2.05 o
   1   7  12       35.67       34.87      1.38 o
   2   7  12       10.53       11.10      1.16 o
   3   7  12       85.06       95.15      2.51 o
   4   7  12        1.28        1.72      1.19 o
   5   7  12        1.54        3.96      1.30 o
   6   7  12        4.46        1.12      1.58 o
  -6   8  12        0.74        0.00      1.71 o
  -5   8  12        0.41        0.23      1.82 o
  -4   8  12       40.14       40.89      2.84 o
  -3   8  12       15.03       16.15      1.27 o
  -2   8  12       71.50       75.41      2.66 o
  -1   8  12       31.90       36.30      2.16 o
   0   8  12       17.35       17.00      1.16 o
   1   8  12       84.60       95.52      2.38 o
   2   8  12       69.66       73.34      2.48 o
   3   8  12        2.41        3.14      1.22 o
   4   8  12       26.25       26.34      1.89 o
   5   8  12       31.70       31.30      2.09 o
  -6   9  12        3.91       -1.50      2.35 o
  -5   9  12        2.31        2.35      2.35 o
  -4   9  12        0.02       -1.39      2.03 o
  -3   9  12        0.01       -0.66      1.00 o
  -2   9  12       96.65       88.63      3.53 o
  -1   9  12       14.84       16.37      1.88 o
   0   9  12       92.36       95.74      3.05 o
   1   9  12        0.55        1.06      0.92 o
   2   9  12        0.05        1.11      1.03 o
   3   9  12       19.42       19.29      1.31 o
   4   9  12       53.19       63.25      3.57 o
   5   9  12        1.67        0.08      2.67 o
  -4  10  12       18.16       16.43      2.19 o
  -3  10  12        2.45        3.31      1.66 o
  -2  10  12        0.86        0.95      1.38 o
  -1  10  12        0.21       -0.31      1.43 o
   0  10  12       51.47       47.38      3.23 o
   1  10  12        0.68        1.43      1.50 o
   2  10  12       78.69       90.76      5.43 o
   3  10  12        0.51        1.15      1.01 o
  -3  11  12        0.20       -2.56      2.56 o
  -2  11  12       21.21       20.20      1.46 o
  -1  11  12        0.58       -0.98      1.58 o
   0  11  12        4.12        7.67      2.14 o
   1  11  12        0.30       -0.72      1.47 o
   2  11  12       27.44       31.19      3.84 o
  -9   0  13        0.04       -0.64      1.71 o
  -7   0  13        2.52        3.71      1.48 o
  -5   0  13       25.85       21.28      2.03 o
  -3   0  13      243.20      230.02      4.16 o
  -1   0  13      122.15      120.06      2.26 o
   1   0  13      269.40      270.68      4.54 o
   3   0  13       47.48       40.03      1.63 o
   5   0  13      251.51      243.34      5.88 o
   7   0  13        0.99        1.17      2.14 o
  -8   1  13        7.86        6.77      1.18 o
  -7   1  13        5.78        4.72      1.20 o
  -6   1  13       11.29       10.56      1.39 o
  -5   1  13        9.30        8.94      1.06 o
  -4   1  13        9.63       12.11      0.81 o
  -3   1  13        8.33        9.82      1.00 o
  -2   1  13       52.08       46.83      1.07 o
  -1   1  13        0.07        1.18      0.46 o
   0   1  13       40.94       41.65      0.98 o
   1   1  13      211.13      193.32      2.52 o
   2   1  13       78.68       77.07      1.45 o
   3   1  13      309.04      285.44      3.63 o
   4   1  13       42.13       41.23      1.65 o
   5   1  13       19.06       22.43      1.35 o
   6   1  13        0.11        0.17      0.95 o
   7   1  13       43.77       46.44      1.96 o
  -8   2  13        6.07        7.62      1.27 o
  -7   2  13        0.15        1.11      1.04 o
  -6   2  13       37.03       40.06      1.83 o
  -5   2  13       14.51       14.98      1.23 o
  -4   2  13       20.44       18.01      1.08 o
  -3   2  13       92.32       91.84      1.73 o
  -2   2  13      145.49      146.84      1.88 o
  -1   2  13      209.35      187.77      2.18 o
   0   2  13       78.81       89.41      1.44 o
   1   2  13       58.49       49.22      1.24 o
   2   2  13        0.89        0.89      0.53 o
   3   2  13      138.90      125.48      2.41 o
   4   2  13       49.68       49.83      1.93 o
   5   2  13       33.96       33.15      1.62 o
   6   2  13       11.45       12.48      1.22 o
   7   2  13        0.08       -1.00      1.00 o
  -8   3  13        2.06        1.28      1.18 o
  -7   3  13        3.14        3.71      1.15 o
  -6   3  13       13.77       13.00      1.29 o
  -5   3  13       12.10       14.44      1.41 o
  -4   3  13      273.95      275.84      3.49 o
  -3   3  13      314.18      305.25      4.05 o
  -2   3  13      171.40      178.29      2.31 o
  -1   3  13      269.50      247.91      2.69 o
   0   3  13      154.65      146.69      1.95 o
   1   3  13      104.46       88.28      1.70 o
   2   3  13      182.77      183.57      2.26 o
   3   3  13        0.01        0.01      0.66 o
   4   3  13        0.53        0.11      0.51 o
   5   3  13        0.25       -0.86      0.86 o
   6   3  13        0.11       -0.30      1.15 o
   7   3  13        0.03        0.80      1.30 o
  -8   4  13        4.69        5.90      1.71 o
  -7   4  13        6.51        7.51      1.26 o
  -6   4  13       51.40       51.55      2.10 o
  -5   4  13      126.22      134.85      3.07 o
  -4   4  13       12.22       11.44      1.26 o
  -3   4  13       27.38       29.59      1.18 o
  -2   4  13      535.86      518.62      5.33 o
  -1   4  13      161.95      150.61      2.05 o
   0   4  13      418.10      405.61      4.22 o
   1   4  13      124.86      104.86      1.79 o
   2   4  13       48.25       47.97      1.21 o
   3   4  13       47.52       45.77      1.73 o
   4   4  13       26.25       29.06      1.54 o
   5   4  13        9.84       10.05      2.07 o
   6   4  13        1.58        1.75      1.27 o
   7   4  13        0.65        2.24      1.51 o
  -8   5  13        1.48        1.71      1.71 o
  -7   5  13       19.97       21.94      1.82 o
  -6   5  13        4.54        5.97      1.23 o
  -5   5  13       17.91       15.45      1.38 o
  -4   5  13      203.37      200.52      2.94 o
  -3   5  13       85.13       82.39      1.78 o
  -2   5  13       50.89       49.18      1.54 o
  -1   5  13       65.66       63.83      1.35 o
   0   5  13      245.26      236.41      3.01 o
   1   5  13       52.87       54.12      1.41 o
   2   5  13      109.03      103.31      2.25 o
   3   5  13       44.56       36.19      1.64 o
   4   5  13        0.44        0.82      0.71 o
   5   5  13       36.45       38.02      2.08 o
   6   5  13       21.01       26.19      1.92 o
   7   5  13        3.85        5.55      1.66 o
  -7   6  13       11.18       13.25      1.76 o
  -6   6  13       28.25       28.69      2.34 o
  -5   6  13        8.61       11.09      1.51 o
  -4   6  13        3.17        4.19      0.94 o
  -3   6  13        0.21       -0.29      0.76 o
  -2   6  13      109.97      112.19      2.22 o
  -1   6  13        7.64       10.89      0.89 o
   0   6  13        0.17       -0.55      0.62 o
   1   6  13      123.28      115.50      2.22 o
   2   6  13       91.02       93.99      2.58 o
   3   6  13       85.42       84.84      2.41 o
   4   6  13       90.14       87.89      2.10 o
   5   6  13        0.03       -0.17      1.27 o
   6   6  13        0.00        0.68      1.58 o
  -7   7  13        5.34        4.16      1.73 o
  -6   7  13        4.43        1.43      1.42 o
  -5   7  13        1.36        1.74      1.37 o
  -4   7  13        5.68        7.90      1.31 o
  -3   7  13        1.37        1.71      0.71 o
  -2   7  13       49.26       55.05      1.73 o
  -1   7  13       47.27       43.64      1.49 o
   0   7  13      105.12      116.32      2.30 o
   1   7  13       52.37       59.00      2.47 o
   2   7  13        4.76        3.79      1.57 o
   3   7  13        0.71       -0.25      0.90 o
   4   7  13       72.38       82.18      4.90 o
   5   7  13        1.65        4.00      1.35 o
   6   7  13       44.60       44.86      3.84 o
  -6   8  13        0.08       -2.03      2.03 o
  -5   8  13        4.68        6.97      1.81 o
  -4   8  13        9.88        8.87      1.39 o
  -3   8  13        8.95        6.95      0.79 o
  -2   8  13        1.70        1.98      1.20 o
  -1   8  13       31.13       33.52      1.80 o
   0   8  13       34.64       36.36      1.81 o
   1   8  13       30.55       34.87      1.54 o
   2   8  13      146.96      161.89      3.64 o
   3   8  13        3.81        3.30      1.00 o
   4   8  13        4.37        7.32      1.55 o
   5   8  13       26.66       28.17      2.49 o
  -5   9  13        1.71        3.63      2.56 o
  -4   9  13        2.29        2.34      1.73 o
  -3   9  13       15.48       15.74      2.03 o
  -2   9  13        7.29       10.42      2.88 o
  -1   9  13       33.21       34.65      2.48 o
   0   9  13        3.14        3.33      1.19 o
   1   9  13       13.02       12.64      1.43 o
   2   9  13       42.68       47.12      4.16 o
   3   9  13       80.23       93.43      5.12 o
   4   9  13       70.44       82.35      4.14 o
  -4  10  13        0.83        3.20      2.78 o
  -3  10  13       15.28       17.62      2.35 o
  -2  10  13        9.25        9.19      1.27 o
  -1  10  13        9.59       10.34      1.78 o
   0  10  13       31.46       35.66      2.40 o
   1  10  13       47.51       53.35      2.94 o
   2  10  13        2.65        3.89      1.68 o
  -8   0  14        3.29        1.07      1.92 o
  -6   0  14        8.34       11.09      2.78 o
  -4   0  14       21.25       17.94      1.33 o
  -2   0  14      240.71      230.98      4.25 o
   0   0  14      636.93      609.46      8.05 o
   2   0  14      192.54      185.81      3.51 o
   4   0  14       80.26       80.58      3.32 o
   6   0  14      128.60      145.21     10.15 o
  -8   1  14        3.54        4.59      1.51 o
  -7   1  14       10.64        9.45      1.40 o
  -6   1  14        7.02        6.45      1.13 o
  -5   1  14       16.52       16.81      1.30 o
  -4   1  14      116.77      115.57      2.05 o
  -3   1  14       44.38       41.58      1.32 o
  -2   1  14      112.12      118.79      1.96 o
  -1   1  14       18.59       19.65      0.76 o
   0   1  14       29.07       25.98      1.00 o
   1   1  14       12.77       10.96      0.72 o
   2   1  14      378.29      368.82      4.16 o
   3   1  14       23.37       22.57      0.97 o
   4   1  14      193.85      183.92      3.44 o
   5   1  14        2.58        3.59      1.00 o
   6   1  14        1.51        1.47      1.06 o
   7   1  14        1.19        2.12      1.17 o
  -8   2  14        0.02        0.00      1.36 o
  -7   2  14        3.45        3.31      1.15 o
  -6   2  14       42.49       43.90      3.08 o
  -5   2  14       71.94       72.01      2.59 o
  -4   2  14       33.81       34.71      1.64 o
  -3   2  14        0.16       -0.33      0.66 o
  -2   2  14      134.43      131.26      2.09 o
  -1   2  14       56.27       49.89      1.15 o
   0   2  14      179.59      185.15      2.27 o
   1   2  14       20.85       24.92      1.10 o
   2   2  14        0.07       -0.05      0.52 o
   3   2  14       18.79       15.82      0.99 o
   4   2  14       34.53       33.21      1.85 o
   5   2  14       25.82       24.52      1.45 o
   6   2  14       46.67       42.63      1.86 o
   7   2  14        3.06        3.95      1.66 o
  -8   3  14        1.95       -1.17      1.36 o
  -7   3  14        3.55        7.62      1.79 o
  -6   3  14        4.19        5.46      1.17 o
  -5   3  14       54.27       49.44      3.64 o
  -4   3  14       62.92       61.83      1.64 o
  -3   3  14       58.38       59.02      1.55 o
  -2   3  14       23.57       27.95      1.07 o
  -1   3  14        6.99        5.80      0.64 o
   0   3  14       68.09       57.12      1.25 o
   1   3  14       16.54       13.99      0.77 o
   2   3  14       60.82       55.37      1.34 o
   3   3  14        7.01        6.56      0.80 o
   4   3  14       13.97       12.25      0.83 o
   5   3  14        0.69       -1.02      1.10 o
   6   3  14        1.21        2.50      1.30 o
   7   3  14        1.39        0.75      1.51 o
  -7   4  14       32.77       30.92      2.34 o
  -6   4  14        0.42        0.15      1.12 o
  -5   4  14        0.08        1.38      1.07 o
  -4   4  14        8.82        9.21      0.88 o
  -3   4  14       25.18       22.27      1.16 o
  -2   4  14       21.16       20.59      0.99 o
  -1   4  14        0.64        0.10      0.53 o
   0   4  14        0.16       -0.47      0.59 o
   1   4  14       28.06       27.92      1.20 o
   2   4  14        0.22        0.24      1.37 o
   3   4  14        5.42        7.33      0.95 o
   4   4  14       17.52       17.44      0.97 o
   5   4  14        0.07        0.43      1.15 o
   6   4  14        0.68        0.71      1.23 o
  -7   5  14       17.28       18.17      2.87 o
  -6   5  14        9.38        9.48      1.91 o
  -5   5  14       25.87       25.52      1.63 o
  -4   5  14        7.72        8.74      1.06 o
  -3   5  14        7.39        7.86      0.86 o
  -2   5  14       65.15       69.86      1.82 o
  -1   5  14        1.07        0.91      0.72 o
   0   5  14        0.80        1.13      0.66 o
   1   5  14       34.72       34.67      1.15 o
   2   5  14        3.22        3.64      1.03 o
   3   5  14        7.17        5.85      0.98 o
   4   5  14       23.09       19.02      1.02 o
   5   5  14       16.08       18.94      1.75 o
   6   5  14       16.65       15.48      2.03 o
  -7   6  14        0.76        0.53      1.82 o
  -6   6  14       18.89       19.22      1.68 o
  -5   6  14       37.36       35.87      1.90 o
  -4   6  14       42.60       45.85      1.73 o
  -3   6  14       33.56       30.20      1.31 o
  -2   6  14        3.55        3.26      0.86 o
  -1   6  14       21.53       19.88      1.11 o
   0   6  14       79.33       79.59      1.75 o
   1   6  14       20.24       19.71      1.19 o
   2   6  14       57.00       53.42      2.10 o
   3   6  14       33.67       34.32      1.73 o
   4   6  14        2.52        2.02      1.31 o
   5   6  14        1.33        1.33      1.35 o
  -6   7  14        0.06       -1.05      1.72 o
  -5   7  14        0.71       -0.24      1.28 o
  -4   7  14       23.04       24.29      1.56 o
  -3   7  14        9.71        9.56      1.06 o
  -2   7  14       61.35       66.05      3.85 o
  -1   7  14      162.10      161.06      3.30 o
   0   7  14       20.73       17.34      1.25 o
   1   7  14       27.91       25.39      1.38 o
   2   7  14       60.22       55.23      2.29 o
   3   7  14       29.88       30.06      1.55 o
   4   7  14       20.25       23.32      1.82 o
   5   7  14       14.78       17.34      2.11 o
  -5   8  14        5.75        6.90      1.88 o
  -4   8  14        0.64       -1.73      2.41 o
  -3   8  14       56.59       54.14      2.79 o
  -2   8  14        7.49        8.41      1.44 o
  -1   8  14        2.27        1.31      1.19 o
   0   8  14       60.74       70.95      2.66 o
   1   8  14      110.98      119.10      3.66 o
   2   8  14        1.62        3.78      1.90 o
   3   8  14       17.60       20.74      1.44 o
   4   8  14       45.53       46.75      5.02 o
  -4   9  14        0.54        2.17      1.73 o
  -3   9  14        1.85        1.92      1.71 o
  -2   9  14        2.45        5.97      1.73 o
  -1   9  14       24.22       24.00      2.19 o
   0   9  14       22.24       26.75      2.11 o
   1   9  14        0.74        1.39      3.20 o
   2   9  14       27.70       30.67      1.75 o
   3   9  14        2.35        3.78      1.43 o
  -2  10  14        0.39        1.23      1.13 o
  -1  10  14        1.82        4.10      1.73 o
   0  10  14        0.29        1.07      2.14 o
   1  10  14        3.09        7.90      2.14 o
  -7   0  15        2.17        2.78      1.78 o
  -5   0  15      199.29      197.48      5.47 o
  -3   0  15       13.22       13.04      1.30 o
  -1   0  15       99.75       92.57      2.15 o
   1   0  15       26.99       27.89      1.38 o
   3   0  15        3.53        6.92      1.18 o
   5   0  15       23.69       24.46      2.11 o
  -8   1  15        1.02       -0.02      2.46 o
  -7   1  15       33.15       34.27      2.28 o
  -6   1  15        4.08        3.72      1.13 o
  -5   1  15        0.12        0.83      1.03 o
  -4   1  15        0.14        1.54      0.74 o
  -3   1  15      177.39      168.78      2.56 o
  -2   1  15       37.51       35.84      1.18 o
  -1   1  15       63.93       58.97      1.24 o
   0   1  15       50.68       49.15      1.23 o
   1   1  15       12.39       14.54      0.79 o
   2   1  15       50.55       54.98      1.69 o
   3   1  15       29.08       33.73      1.41 o
   4   1  15       99.13      108.65      2.69 o
   5   1  15        9.33        9.30      1.91 o
   6   1  15        3.91        3.59      1.20 o
  -7   2  15       10.98        9.12      1.38 o
  -6   2  15        1.68        1.72      1.17 o
  -5   2  15       19.70       20.23      1.50 o
  -4   2  15       19.00       21.10      1.08 o
  -3   2  15       25.54       26.72      1.14 o
  -2   2  15        2.91        1.65      0.69 o
  -1   2  15       53.72       51.44      1.20 o
   0   2  15      166.64      166.47      2.82 o
   1   2  15      100.71       94.81      1.77 o
   2   2  15      226.22      223.42      3.48 o
   3   2  15       34.75       34.25      1.41 o
   4   2  15        0.87       -0.05      1.23 o
   5   2  15       17.07       20.90      1.47 o
   6   2  15       94.01      104.60      3.49 o
  -7   3  15        1.44        1.76      1.31 o
  -6   3  15        2.42        3.22      1.42 o
  -5   3  15        0.84       -0.14      1.08 o
  -4   3  15       27.38       25.01      1.19 o
  -3   3  15        0.02        0.86      0.84 o
  -2   3  15      188.98      199.46      2.86 o
  -1   3  15       26.67       28.19      0.96 o
   0   3  15       74.59       71.24      1.62 o
   1   3  15      178.02      172.26      2.45 o
   2   3  15       47.81       44.26      1.38 o
   3   3  15       64.12       61.50      2.15 o
   4   3  15      259.88      257.85      4.08 o
   5   3  15        2.98        4.86      1.60 o
   6   3  15       28.70       30.37      2.12 o
  -7   4  15        3.83        2.14      1.37 o
  -6   4  15       17.60       16.16      1.74 o
  -5   4  15       12.51       12.93      1.37 o
  -4   4  15       42.39       53.92      1.92 o
  -3   4  15        0.17        0.63      0.76 o
  -2   4  15        2.83        0.84      0.74 o
  -1   4  15       37.84       40.61      1.39 o
   0   4  15      240.04      235.93      3.10 o
   1   4  15        0.02        1.50      0.64 o
   2   4  15      312.91      296.23      5.21 o
   3   4  15       80.87       91.80      2.57 o
   4   4  15        4.92        3.47      0.71 o
   5   4  15       13.88       19.12      1.76 o
   6   4  15       26.66       25.94      2.34 o
  -7   5  15        5.22        6.32      1.81 o
  -6   5  15        2.71        4.56      1.37 o
  -5   5  15        0.09       -0.82      1.16 o
  -4   5  15        2.69        3.78      1.01 o
  -3   5  15        2.20        2.86      0.84 o
  -2   5  15      108.12      117.07      2.62 o
  -1   5  15       81.72       84.64      3.58 o
   0   5  15      124.44      132.53      2.24 o
   1   5  15       18.91       19.63      1.38 o
   2   5  15       53.36       46.51      2.68 o
   3   5  15        2.65        2.65      0.95 o
   4   5  15       59.31       60.40      1.96 o
   5   5  15       22.30       26.99      2.55 o
  -6   6  15        0.89        1.99      1.43 o
  -5   6  15       16.13       19.56      2.22 o
  -4   6  15       19.29       27.00      1.49 o
  -3   6  15       70.21       73.32      2.67 o
  -2   6  15       55.71       59.71      2.17 o
  -1   6  15       16.90       20.29      1.57 o
   0   6  15       26.00       24.28      1.19 o
   1   6  15      114.65      120.54      2.68 o
   2   6  15       23.95       23.92      1.57 o
   3   6  15       21.60       23.33      1.42 o
   4   6  15       36.98       36.35      2.11 o
   5   6  15       16.82       17.30      2.11 o
  -5   7  15        1.51        1.43      1.43 o
  -4   7  15        4.50        5.00      1.44 o
  -3   7  15       74.70       77.53      2.46 o
  -2   7  15        3.49        4.97      1.08 o
  -1   7  15      123.61      128.99      2.90 o
   0   7  15        7.32       10.39      1.17 o
   1   7  15        1.00        0.50      1.05 o
   2   7  15        4.09        2.07      1.68 o
   3   7  15        0.17       -0.98      0.98 o
   4   7  15        1.80        0.12      1.59 o
  -4   8  15        0.01       -0.14      1.36 o
  -3   8  15        1.41        1.63      1.11 o
  -2   8  15        0.13        0.24      1.47 o
  -1   8  15       15.44       15.03      1.52 o
   0   8  15        3.84        2.46      1.51 o
   1   8  15        7.64        4.73      1.54 o
   2   8  15        0.05       -0.63      1.05 o
   3   8  15        0.45        1.16      1.08 o
  -3   9  15        1.37       -0.95      1.66 o
  -2   9  15        2.15        1.36      1.73 o
  -1   9  15        6.74        8.48      1.73 o
   0   9  15        3.62        4.70      2.14 o
   1   9  15        6.13        8.33      2.14 o
   2   9  15       26.99       32.04      3.84 o
  -6   0  16        8.58        7.00      1.78 o
  -4   0  16       14.33       17.48      1.52 o
  -2   0  16       64.48       65.84      2.34 o
   0   0  16      176.50      178.31      5.10 o
   2   0  16      586.53      593.46     10.95 o
   4   0  16       33.55       30.55      3.10 o
   6   0  16       39.69       39.43      2.79 o
  -7   1  16       15.24       14.00      1.96 o
  -6   1  16        4.49        7.17      1.30 o
  -5   1  16        1.27        2.81      1.15 o
  -4   1  16       14.54       14.89      1.03 o
  -3   1  16        0.00        0.49      0.77 o
  -2   1  16       57.45       55.74      2.43 o
  -1   1  16        0.14       -0.65      0.65 o
   0   1  16      224.68      227.61      3.05 o
   1   1  16        6.06        5.66      0.74 o
   2   1  16        4.08        4.21      0.87 o
   3   1  16       10.98       10.03      0.83 o
   4   1  16      214.62      216.55      4.06 o
   5   1  16        0.00       -0.14      1.04 o
   6   1  16       53.96       56.37      2.62 o
  -7   2  16        1.08       -1.43      1.43 o
  -6   2  16        0.01       -0.65      1.17 o
  -5   2  16       43.80       41.53      2.74 o
  -4   2  16       24.44       24.45      1.17 o
  -3   2  16       33.63       33.37      1.24 o
  -2   2  16       60.65       57.77      1.61 o
  -1   2  16       21.16       23.91      1.16 o
   0   2  16        0.32       -0.29      0.63 o
   1   2  16       31.90       29.89      1.08 o
   2   2  16       81.28       74.85      2.01 o
   3   2  16       11.86       11.01      1.30 o
   4   2  16       20.90       28.37      1.87 o
   5   2  16        0.62        0.31      1.27 o
   6   2  16       10.30       13.08      2.03 o
  -7   3  16       12.34       11.79      2.78 o
  -6   3  16        4.40        6.15      1.37 o
  -5   3  16        7.49        8.40      1.36 o
  -4   3  16       12.19       14.53      1.32 o
  -3   3  16       34.41       31.08      1.27 o
  -2   3  16        1.50        1.37      0.81 o
  -1   3  16      236.53      242.45      3.93 o
   0   3  16       30.04       26.30      1.08 o
   1   3  16       49.83       51.07      1.50 o
   2   3  16       14.91       14.65      1.09 o
   3   3  16        5.67        6.03      1.12 o
   4   3  16        1.27        0.92      0.77 o
   5   3  16        9.25       10.32      2.18 o
  -6   4  16       14.97       19.70      3.14 o
  -5   4  16       27.36       29.78      2.15 o
  -4   4  16        0.52        0.83      0.97 o
  -3   4  16      143.18      149.18      2.55 o
  -2   4  16       18.63       18.79      1.66 o
  -1   4  16       32.34       28.96      1.44 o
   0   4  16        0.95        0.33      0.69 o
   1   4  16      169.04      165.31      2.97 o
   2   4  16       15.88       18.94      1.88 o
   3   4  16       64.45       65.17      2.36 o
   4   4  16        3.84        4.59      1.17 o
   5   4  16        3.49        2.57      2.03 o
  -6   5  16        0.47        1.28      1.71 o
  -5   5  16       33.61       35.41      1.94 o
  -4   5  16       39.71       39.99      1.94 o
  -3   5  16       72.16       80.26      2.37 o
  -2   5  16       31.47       35.13      1.76 o
  -1   5  16      159.14      169.83      3.27 o
   0   5  16       28.32       32.82      1.59 o
   1   5  16        0.04       -0.76      0.76 o
   2   5  16       13.56       14.49      1.32 o
   3   5  16       14.24       17.11      1.40 o
   4   5  16       14.14       17.57      1.98 o
   5   5  16       20.46       18.41      3.63 o
  -5   6  16       22.64       23.31      2.01 o
  -4   6  16       11.93       12.61      1.56 o
  -3   6  16       27.46       31.04      2.27 o
  -2   6  16        3.87        6.95      1.17 o
  -1   6  16       15.54       16.75      1.70 o
   0   6  16       15.35       15.04      1.20 o
   1   6  16       33.88       38.97      2.04 o
   2   6  16       25.41       31.85      1.76 o
   3   6  16        0.75       -1.14      1.14 o
   4   6  16       10.52        9.34      2.20 o
  -4   7  16        1.28       -1.23      2.38 o
  -3   7  16        2.79        3.19      1.10 o
  -2   7  16       17.99       19.32      1.66 o
  -1   7  16        0.29        1.55      1.03 o
   0   7  16       12.76       19.00      1.95 o
   1   7  16        8.94        9.61      1.64 o
   2   7  16        4.01        5.66      1.22 o
   3   7  16       37.88       39.32      1.91 o
  -3   8  16       17.41       21.73      1.54 o
  -2   8  16        1.09        1.99      1.35 o
  -1   8  16       15.22       14.03      1.56 o
   0   8  16        4.81        6.41      2.35 o
   1   8  16       17.21       14.52      2.35 o
   2   8  16        5.30        7.76      1.58 o
  -5   0  17        0.87       -1.96      2.56 o
  -3   0  17       34.38       36.32      1.90 o
  -1   0  17       78.35       80.05      2.51 o
   1   0  17       27.55       21.83      1.62 o
   3   0  17       76.15       66.65      2.77 o
   5   0  17       25.05       25.62      3.20 o
  -6   1  17        2.11        4.38      1.29 o
  -5   1  17       16.43       17.88      1.58 o
  -4   1  17        3.92        3.36      1.00 o
  -3   1  17        9.24       15.35      1.08 o
  -2   1  17       43.80       42.63      1.41 o
  -1   1  17       68.27       60.34      1.84 o
   0   1  17       50.38       52.70      1.51 o
   1   1  17      145.59      137.83      2.29 o
   2   1  17        0.16       -0.36      0.79 o
   3   1  17        6.80        5.37      0.78 o
   4   1  17        3.84        3.22      1.12 o
   5   1  17       17.06       19.04      1.76 o
  -6   2  17        1.32        0.64      1.30 o
  -5   2  17       14.24        9.18      1.40 o
  -4   2  17        1.49        1.13      0.99 o
  -3   2  17      110.62      113.66      2.64 o
  -2   2  17        2.98        4.94      0.85 o
  -1   2  17       77.60       90.75      2.41 o
   0   2  17       16.54       15.68      0.97 o
   1   2  17        0.15       -0.83      0.83 o
   2   2  17       69.49       66.01      2.01 o
   3   2  17       66.78       69.36      2.38 o
   4   2  17       15.03       14.97      1.64 o
   5   2  17        1.37        1.43      1.35 o
  -6   3  17        0.01       -1.33      1.33 o
  -5   3  17       23.93       29.19      2.53 o
  -4   3  17        0.67        0.92      1.03 o
  -3   3  17        3.01        3.12      0.89 o
  -2   3  17        0.64        0.15      0.98 o
  -1   3  17       17.33       18.62      1.27 o
   0   3  17       14.59       16.30      1.09 o
   1   3  17       51.76       58.78      1.95 o
   2   3  17       15.52       19.22      1.86 o
   3   3  17        2.30        1.73      1.06 o
   4   3  17       17.27       19.49      1.84 o
  -6   4  17        0.47        1.19      2.39 o
  -5   4  17        3.46        6.20      1.37 o
  -4   4  17        0.06       -0.23      1.03 o
  -3   4  17        0.96        0.02      0.98 o
  -2   4  17        0.68        1.43      1.48 o
  -1   4  17        0.60       -0.93      0.93 o
   0   4  17       28.22       33.72      1.51 o
   1   4  17        0.02       -0.19      0.90 o
   2   4  17        0.30        2.55      1.13 o
   3   4  17        6.74        9.18      1.24 o
   4   4  17       49.46       47.50      5.13 o
  -5   5  17        0.88       -0.31      2.09 o
  -4   5  17        3.27        1.29      1.17 o
  -3   5  17        0.15        1.00      1.04 o
  -2   5  17        4.33        4.01      1.12 o
  -1   5  17        7.27        5.62      1.12 o
   0   5  17        2.77        1.03      0.95 o
   1   5  17       12.22       13.83      1.38 o
   2   5  17       51.97       57.59      2.41 o
   3   5  17        0.40        1.11      1.00 o
   4   5  17       46.34       61.20      4.81 o
  -4   6  17        1.15        2.23      1.31 o
  -3   6  17       19.63       22.96      1.74 o
  -2   6  17        1.26        1.87      1.08 o
  -1   6  17        5.12        4.96      1.11 o
   0   6  17       27.32       26.84      1.67 o
   1   6  17        0.78        1.97      1.33 o
   2   6  17       53.87       61.58      2.43 o
   3   6  17       40.43       37.04      1.91 o
  -3   7  17        0.04        0.39      1.10 o
  -2   7  17       18.57       18.62      1.47 o
  -1   7  17       13.59       13.67      1.86 o
   0   7  17        1.34        0.64      1.92 o
   1   7  17       41.29       39.73      2.99 o
   2   7  17       23.24       25.49      2.09 o
  -6   0  18       11.92       12.60      2.78 o
  -4   0  18        2.42        3.71      1.79 o
  -2   0  18       23.83       20.85      1.63 o
   0   0  18       37.99       38.92      3.20 o
   2   0  18        4.26        3.36      1.38 o
   4   0  18        0.11        2.66      1.58 o
  -5   1  18        0.62        1.00      1.81 o
  -4   1  18       20.64       20.33      1.39 o
  -3   1  18        2.74        2.68      0.92 o
  -2   1  18        0.72        0.69      0.89 o
  -1   1  18        1.53        1.80      1.12 o
   0   1  18       27.82       25.26      1.39 o
   1   1  18        5.67        3.68      0.98 o
   2   1  18        8.02        8.43      1.08 o
   3   1  18       20.84       21.94      1.40 o
   4   1  18        0.14       -0.49      1.27 o
  -5   2  18        3.31        4.78      1.42 o
  -4   2  18       21.96       22.50      1.43 o
  -3   2  18        8.39        9.00      1.05 o
  -2   2  18       47.72       50.83      1.76 o
  -1   2  18       48.15       49.35      2.72 o
   0   2  18       13.20       14.78      1.24 o
   1   2  18       13.50       14.68      1.17 o
   2   2  18       20.23       19.22      1.23 o
   3   2  18       12.06       15.80      1.42 o
   4   2  18        0.01       -1.34      1.34 o
  -5   3  18        7.17        7.95      1.67 o
  -4   3  18        3.59        3.15      1.10 o
  -3   3  18       32.46       38.78      1.63 o
  -2   3  18       70.81       76.75      2.42 o
  -1   3  18        1.90        2.47      1.12 o
   0   3  18       79.29       84.85      2.39 o
   1   3  18      116.18      120.10      2.66 o
   2   3  18       18.13       17.41      2.00 o
   3   3  18       22.92       21.88      1.55 o
   4   3  18       31.05       34.38      2.64 o
  -5   4  18        0.98        2.63      1.52 o
  -4   4  18       16.21       20.79      1.62 o
  -3   4  18        8.84        7.00      1.25 o
  -2   4  18       14.84       16.94      1.36 o
  -1   4  18      103.63      116.98      2.82 o
   0   4  18       65.14       65.97      5.08 o
   1   4  18        0.73        2.55      1.15 o
   2   4  18      148.26      165.38      3.84 o
   3   4  18      105.62      111.63      4.50 o
  -4   5  18       14.28       13.13      1.63 o
  -3   5  18       19.24       19.18      1.49 o
  -2   5  18       50.01       51.38      2.02 o
  -1   5  18        1.30        1.89      1.06 o
   0   5  18       69.44       74.53      3.63 o
   1   5  18      145.46      143.75      5.55 o
   2   5  18        0.16        1.50      1.19 o
  -3   6  18        2.76        1.94      1.19 o
  -2   6  18        6.94        5.26      1.25 o
  -1   6  18       54.64       59.70      2.96 o
   0   6  18        9.79       11.75      2.35 o
   1   6  18        6.14        6.84      2.14 o
  -3   0  19        1.42        0.23      1.35 o
  -1   0  19       34.47       33.83      2.31 o
   1   0  19      115.83      133.07      5.34 o
   3   0  19        2.02        2.63      1.15 o
  -4   1  19        7.26        6.14      1.40 o
  -3   1  19       35.32       37.09      1.62 o
  -2   1  19       88.94       96.28      3.13 o
  -1   1  19       23.96       26.99      1.51 o
   0   1  19        6.97        5.17      1.34 o
   1   1  19       21.67       21.23      2.10 o
   2   1  19        1.19       -0.54      0.92 o
   3   1  19       75.46       79.32      2.48 o
  -4   2  19       37.82       45.38      2.49 o
  -3   2  19        4.01        3.40      1.09 o
  -2   2  19        1.87        1.64      1.35 o
  -1   2  19       87.16       91.72      2.57 o
   0   2  19      114.40      114.43      3.15 o
   1   2  19       37.04       35.03      2.11 o
   2   2  19       39.40       39.71      2.05 o
   3   2  19        3.41        3.72      1.52 o
  -4   3  19       18.12       18.63      2.48 o
  -3   3  19       16.02       16.73      1.69 o
  -2   3  19       52.15       59.88      4.43 o
  -1   3  19        1.02        0.21      1.07 o
   0   3  19       14.85       19.62      3.42 o
   1   3  19       32.14       28.84      1.96 o
   2   3  19       18.99       17.55      1.95 o
  -3   4  19        0.11        0.30      1.41 o
  -2   4  19        4.32        1.73      1.14 o
  -1   4  19        8.64        6.40      1.17 o
   0   4  19        8.03        7.14      1.51 o
   1   4  19        1.25        2.99      1.71 o
   2   4  19        5.59        6.84      2.78 o
  -2   5  19        0.17        1.29      1.13 o
  -1   5  19        1.72        0.91      1.14 o
   0   5  19       15.41       16.97      3.63 o
  -2   0  20       10.34       13.78      1.95 o
   0   0  20       53.86       48.77      4.17 o
  -3   1  20        6.14        7.57      1.27 o
  -2   1  20       91.51       98.61      3.14 o
  -1   1  20        3.08        5.51      1.19 o
   0   1  20       34.60       39.73      4.83 o
   1   1  20        2.27        1.05      4.93 o
  -2   2  20        2.35        4.68      1.33 o
  -1   2  20        3.70        5.47      1.17 o
   0   2  20       40.07       43.70      2.42 o
  -1   3  20       11.03       11.89      1.35 o
 
